# Supplementary material for: Contextualizing genetic risk score for disease screening and rare variant discovery
Source: Nat Commun. 2021 Jul 20;12:4418. doi: 10.1038/s41467-021-24387-z (PMC8292385; doi:10.1038/s41467-021-24387-z)
Supplement: Supplementary file 4 — Supplementary Data 1 [file 41467_2021_24387_MOESM4_ESM.xlsx]

## Sheet: Supplemenary Data 1
Supplemenary Data 1. Polygenic burden comparison (t-test) between simulated cases and controls
A two-sample t-test was used to test if the polygenic burden is higher in cases than in controls (one-sided test). We assumed polygenic genetic architecture and varied other parameters including the heritability due to polygenic burden (h2_PB), the heritability due to large-effect variant (h2_LEV), the minor allele frequency of LEV (freq_LEV), the prevalence, sample size, and the disease model.
					proportion of significant t-test results of PB level comparison between cases and controls
h2_PB	h2_LEV	freq_LEV	prevalence	N_samples	liability threshold model	logit model
0.1	0.05	0.05	0.05	500	0.96	0.938
0.1	0.05	0.05	0.05	1000	1	1
0.1	0.05	0.05	0.05	2000	1	1
0.1	0.05	0.05	0.05	3000	1	1
0.1	0.05	0.05	0.05	5000	1	1
0.1	0.05	0.05	0.05	10000	1	1
0.1	0.1	0.0001	0.001	500	0	0.122
0.1	0.1	0.0001	0.001	1000	0	0.168
0.1	0.1	0.0001	0.001	2000	0.136	0.302
0.1	0.1	0.0001	0.001	3000	0.286	0.354
0.1	0.1	0.0001	0.001	5000	0.504	0.53
0.1	0.1	0.0001	0.001	10000	0.774	0.78
0.1	0.1	0.0001	0.005	500	0.314	0.354
0.1	0.1	0.0001	0.005	1000	0.584	0.58
0.1	0.1	0.0001	0.005	2000	0.908	0.836
0.1	0.1	0.0001	0.005	3000	0.978	0.954
0.1	0.1	0.0001	0.005	5000	0.996	0.996
0.1	0.1	0.0001	0.005	10000	1	1
0.1	0.1	0.0001	0.01	500	0.52	0.542
0.1	0.1	0.0001	0.01	1000	0.87	0.832
0.1	0.1	0.0001	0.01	2000	0.99	0.986
0.1	0.1	0.0001	0.01	3000	1	0.994
0.1	0.1	0.0001	0.01	5000	1	1
0.1	0.1	0.0001	0.01	10000	1	1
0.1	0.1	0.0001	0.02	500	0.818	0.77
0.1	0.1	0.0001	0.02	1000	0.978	0.948
0.1	0.1	0.0001	0.02	2000	1	1
0.1	0.1	0.0001	0.02	3000	1	1
0.1	0.1	0.0001	0.02	5000	1	1
0.1	0.1	0.0001	0.02	10000	1	1
0.1	0.1	0.0001	0.05	500	0.98	0.962
0.1	0.1	0.0001	0.05	1000	1	0.998
0.1	0.1	0.0001	0.05	2000	1	1
0.1	0.1	0.0001	0.05	3000	1	1
0.1	0.1	0.0001	0.05	5000	1	1
0.1	0.1	0.0001	0.05	10000	1	1
0.1	0.1	0.001	0.001	500	0	0.054
0.1	0.1	0.001	0.001	1000	0	0.058
0.1	0.1	0.001	0.001	2000	0.062	0.084
0.1	0.1	0.001	0.001	3000	0.088	0.092
0.1	0.1	0.001	0.001	5000	0.116	0.132
0.1	0.1	0.001	0.001	10000	0.218	0.164
0.1	0.1	0.001	0.005	500	0.176	0.24
0.1	0.1	0.001	0.005	1000	0.306	0.374
0.1	0.1	0.001	0.005	2000	0.534	0.514
0.1	0.1	0.001	0.005	3000	0.648	0.68
0.1	0.1	0.001	0.005	5000	0.826	0.812
0.1	0.1	0.001	0.005	10000	0.984	0.974
0.1	0.1	0.001	0.01	500	0.404	0.442
0.1	0.1	0.001	0.01	1000	0.67	0.668
0.1	0.1	0.001	0.01	2000	0.932	0.904
0.1	0.1	0.001	0.01	3000	0.988	0.958
0.1	0.1	0.001	0.01	5000	0.998	0.998
0.1	0.1	0.001	0.01	10000	1	1
0.1	0.1	0.001	0.02	500	0.712	0.696
0.1	0.1	0.001	0.02	1000	0.942	0.908
0.1	0.1	0.001	0.02	2000	0.998	0.996
0.1	0.1	0.001	0.02	3000	1	1
0.1	0.1	0.001	0.02	5000	1	1
0.1	0.1	0.001	0.02	10000	1	1
0.1	0.01	0.001	0.05	500	0.966	0.94
0.1	0.01	0.001	0.05	1000	0.998	0.998
0.1	0.01	0.001	0.05	2000	1	1
0.1	0.01	0.001	0.05	3000	1	1
0.1	0.01	0.001	0.05	5000	1	1
0.1	0.01	0.001	0.05	10000	1	1
0.1	0.1	0.001	0.05	500	0.972	0.94
0.1	0.1	0.001	0.05	1000	1	1
0.1	0.1	0.001	0.05	2000	1	1
0.1	0.1	0.001	0.05	3000	1	1
0.1	0.1	0.001	0.05	5000	1	1
0.1	0.1	0.001	0.05	10000	1	1
0.1	0.1	0.005	0.001	500	0	0.03
0.1	0.1	0.005	0.001	1000	0	0.052
0.1	0.1	0.005	0.001	2000	0.148	0.154
0.1	0.1	0.005	0.001	3000	0.206	0.194
0.1	0.1	0.005	0.001	5000	0.302	0.27
0.1	0.1	0.005	0.001	10000	0.53	0.522
0.1	0.1	0.005	0.005	500	0.124	0.106
0.1	0.1	0.005	0.005	1000	0.16	0.172
0.1	0.1	0.005	0.005	2000	0.314	0.312
0.1	0.1	0.005	0.005	3000	0.43	0.356
0.1	0.1	0.005	0.005	5000	0.544	0.518
0.1	0.1	0.005	0.005	10000	0.778	0.79
0.1	0.1	0.005	0.01	500	0.218	0.24
0.1	0.1	0.005	0.01	1000	0.328	0.342
0.1	0.1	0.005	0.01	2000	0.568	0.6
0.1	0.1	0.005	0.01	3000	0.704	0.71
0.1	0.1	0.005	0.01	5000	0.852	0.892
0.1	0.1	0.005	0.01	10000	0.992	0.984
0.1	0.1	0.005	0.02	500	0.452	0.522
0.1	0.1	0.005	0.02	1000	0.74	0.718
0.1	0.1	0.005	0.02	2000	0.946	0.922
0.1	0.1	0.005	0.02	3000	0.994	0.984
0.1	0.1	0.005	0.02	5000	1	0.998
0.1	0.1	0.005	0.02	10000	1	1
0.1	0.1	0.005	0.05	500	0.896	0.896
0.1	0.1	0.005	0.05	1000	0.998	0.986
0.1	0.1	0.005	0.05	2000	1	1
0.1	0.1	0.005	0.05	3000	1	1
0.1	0.1	0.005	0.05	5000	1	1
0.1	0.1	0.005	0.05	10000	1	1
0.1	0.1	0.01	0.001	500	0	0.058
0.1	0.1	0.01	0.001	1000	0	0.09
0.1	0.1	0.01	0.001	2000	0.15	0.16
0.1	0.1	0.01	0.001	3000	0.21	0.248
0.1	0.1	0.01	0.001	5000	0.378	0.354
0.1	0.1	0.01	0.001	10000	0.678	0.66
0.1	0.1	0.01	0.005	500	0.14	0.152
0.1	0.1	0.01	0.005	1000	0.29	0.286
0.1	0.1	0.01	0.005	2000	0.496	0.484
0.1	0.1	0.01	0.005	3000	0.666	0.644
0.1	0.1	0.01	0.005	5000	0.838	0.856
0.1	0.1	0.01	0.005	10000	0.984	0.992
0.1	0.1	0.01	0.01	500	0.252	0.322
0.1	0.1	0.01	0.01	1000	0.48	0.51
0.1	0.1	0.01	0.01	2000	0.762	0.74
0.1	0.1	0.01	0.01	3000	0.886	0.888
0.1	0.1	0.01	0.01	5000	0.984	0.982
0.1	0.1	0.01	0.01	10000	1	1
0.1	0.1	0.01	0.02	500	0.498	0.518
0.1	0.1	0.01	0.02	1000	0.802	0.784
0.1	0.1	0.01	0.02	2000	0.974	0.944
0.1	0.1	0.01	0.02	3000	0.998	0.996
0.1	0.1	0.01	0.02	5000	1	1
0.1	0.1	0.01	0.02	10000	1	1
0.1	0.01	0.005	0.001	500	0	0.116
0.1	0.01	0.005	0.001	1000	0	0.17
0.1	0.01	0.005	0.001	2000	0.182	0.284
0.1	0.01	0.005	0.001	3000	0.352	0.434
0.1	0.01	0.005	0.001	5000	0.652	0.652
0.1	0.01	0.005	0.001	10000	0.946	0.912
0.1	0.1	0.01	0.05	500	0.894	0.876
0.1	0.1	0.01	0.05	1000	0.998	0.988
0.1	0.1	0.01	0.05	2000	1	1
0.1	0.1	0.01	0.05	3000	1	1
0.1	0.1	0.01	0.05	5000	1	1
0.1	0.1	0.01	0.05	10000	1	1
0.1	0.1	0.05	0.001	500	0	0.074
0.1	0.1	0.05	0.001	1000	0	0.156
0.1	0.1	0.05	0.001	2000	0.172	0.252
0.1	0.1	0.05	0.001	3000	0.336	0.374
0.1	0.1	0.05	0.001	5000	0.558	0.532
0.1	0.1	0.05	0.001	10000	0.862	0.858
0.1	0.1	0.05	0.005	500	0.264	0.262
0.1	0.1	0.05	0.005	1000	0.464	0.496
0.1	0.1	0.05	0.005	2000	0.79	0.776
0.1	0.1	0.05	0.005	3000	0.944	0.906
0.1	0.1	0.05	0.005	5000	0.992	0.988
0.1	0.1	0.05	0.005	10000	1	1
0.1	0.1	0.05	0.01	500	0.422	0.46
0.1	0.1	0.05	0.01	1000	0.774	0.706
0.1	0.1	0.05	0.01	2000	0.958	0.952
0.1	0.1	0.05	0.01	3000	0.996	0.986
0.1	0.1	0.05	0.01	5000	0.998	0.998
0.1	0.1	0.05	0.01	10000	1	1
0.1	0.1	0.05	0.02	500	0.694	0.672
0.1	0.1	0.05	0.02	1000	0.938	0.904
0.1	0.1	0.05	0.02	2000	0.996	0.994
0.1	0.1	0.05	0.02	3000	1	1
0.1	0.1	0.05	0.02	5000	1	1
0.1	0.1	0.05	0.02	10000	1	1
0.1	0.1	0.05	0.05	500	0.936	0.92
0.1	0.1	0.05	0.05	1000	0.998	0.998
0.1	0.1	0.05	0.05	2000	1	1
0.1	0.1	0.05	0.05	3000	1	1
0.1	0.1	0.05	0.05	5000	1	1
0.1	0.1	0.05	0.05	10000	1	1
0.2	0.01	0.0001	0.001	500	0	0.168
0.2	0.01	0.0001	0.001	1000	0	0.242
0.2	0.01	0.0001	0.001	2000	0.228	0.376
0.2	0.01	0.0001	0.001	3000	0.422	0.444
0.2	0.01	0.0001	0.001	5000	0.648	0.616
0.2	0.01	0.0001	0.001	10000	0.914	0.86
0.2	0.01	0.0001	0.005	500	0.448	0.476
0.2	0.01	0.0001	0.005	1000	0.778	0.702
0.2	0.01	0.0001	0.005	2000	0.986	0.95
0.2	0.01	0.0001	0.005	3000	1	0.988
0.2	0.01	0.0001	0.005	5000	1	1
0.2	0.01	0.0001	0.005	10000	1	1
0.2	0.01	0.0001	0.01	500	0.78	0.708
0.2	0.01	0.0001	0.01	1000	0.984	0.936
0.2	0.01	0.0001	0.01	2000	1	0.998
0.2	0.01	0.0001	0.01	3000	1	1
0.2	0.01	0.0001	0.01	5000	1	1
0.2	0.01	0.0001	0.01	10000	1	1
0.2	0.01	0.0001	0.02	500	0.966	0.918
0.2	0.01	0.0001	0.02	1000	1	0.998
0.2	0.01	0.0001	0.02	2000	1	1
0.2	0.01	0.0001	0.02	3000	1	1
0.2	0.01	0.0001	0.02	5000	1	1
0.2	0.01	0.0001	0.02	10000	1	1
0.1	0.01	0.005	0.005	500	0.274	0.32
0.1	0.01	0.005	0.005	1000	0.572	0.552
0.1	0.01	0.005	0.005	2000	0.88	0.848
0.1	0.01	0.005	0.005	3000	0.966	0.956
0.1	0.01	0.005	0.005	5000	0.996	0.994
0.1	0.01	0.005	0.005	10000	1	1
0.2	0.01	0.0001	0.05	500	1	0.996
0.2	0.01	0.0001	0.05	1000	1	1
0.2	0.01	0.0001	0.05	2000	1	1
0.2	0.01	0.0001	0.05	3000	1	1
0.2	0.01	0.0001	0.05	5000	1	1
0.2	0.01	0.0001	0.05	10000	1	1
0.2	0.01	0.001	0.001	500	0	0.126
0.2	0.01	0.001	0.001	1000	0	0.194
0.2	0.01	0.001	0.001	2000	0.2	0.376
0.2	0.01	0.001	0.001	3000	0.466	0.49
0.2	0.01	0.001	0.001	5000	0.754	0.71
0.2	0.01	0.001	0.001	10000	0.972	0.932
0.2	0.01	0.001	0.005	500	0.416	0.41
0.2	0.01	0.001	0.005	1000	0.736	0.698
0.2	0.01	0.001	0.005	2000	0.978	0.956
0.2	0.01	0.001	0.005	3000	1	0.986
0.2	0.01	0.001	0.005	5000	1	1
0.2	0.01	0.001	0.005	10000	1	1
0.2	0.01	0.001	0.01	500	0.738	0.672
0.2	0.01	0.001	0.01	1000	0.966	0.928
0.2	0.01	0.001	0.01	2000	1	0.996
0.2	0.01	0.001	0.01	3000	1	1
0.2	0.01	0.001	0.01	5000	1	1
0.2	0.01	0.001	0.01	10000	1	1
0.2	0.01	0.001	0.02	500	0.95	0.896
0.2	0.01	0.001	0.02	1000	1	0.996
0.2	0.01	0.001	0.02	2000	1	1
0.2	0.01	0.001	0.02	3000	1	1
0.2	0.01	0.001	0.02	5000	1	1
0.2	0.01	0.001	0.02	10000	1	1
0.2	0.01	0.001	0.05	500	1	0.996
0.2	0.01	0.001	0.05	1000	1	1
0.2	0.01	0.001	0.05	2000	1	1
0.2	0.01	0.001	0.05	3000	1	1
0.2	0.01	0.001	0.05	5000	1	1
0.2	0.01	0.001	0.05	10000	1	1
0.2	0.01	0.005	0.001	500	0	0.176
0.2	0.01	0.005	0.001	1000	0	0.262
0.2	0.01	0.005	0.001	2000	0.3	0.42
0.2	0.01	0.005	0.001	3000	0.554	0.572
0.2	0.01	0.005	0.001	5000	0.894	0.78
0.2	0.01	0.005	0.001	10000	1	0.976
0.2	0.01	0.005	0.005	500	0.448	0.468
0.2	0.01	0.005	0.005	1000	0.802	0.702
0.2	0.01	0.005	0.005	2000	0.992	0.96
0.2	0.01	0.005	0.005	3000	1	0.988
0.2	0.01	0.005	0.005	5000	1	1
0.2	0.01	0.005	0.005	10000	1	1
0.2	0.01	0.005	0.01	500	0.772	0.708
0.2	0.01	0.005	0.01	1000	0.982	0.936
0.2	0.01	0.005	0.01	2000	1	0.998
0.2	0.01	0.005	0.01	3000	1	1
0.2	0.01	0.005	0.01	5000	1	1
0.2	0.01	0.005	0.01	10000	1	1
0.2	0.01	0.005	0.02	500	0.968	0.914
0.2	0.01	0.005	0.02	1000	1	0.998
0.2	0.01	0.005	0.02	2000	1	1
0.2	0.01	0.005	0.02	3000	1	1
0.2	0.01	0.005	0.02	5000	1	1
0.2	0.01	0.005	0.02	10000	1	1
0.1	0.01	0.005	0.01	500	0.474	0.516
0.1	0.01	0.005	0.01	1000	0.832	0.8
0.1	0.01	0.005	0.01	2000	0.982	0.968
0.1	0.01	0.005	0.01	3000	0.998	0.996
0.1	0.01	0.005	0.01	5000	1	1
0.1	0.01	0.005	0.01	10000	1	1
0.2	0.01	0.005	0.05	500	1	1
0.2	0.01	0.005	0.05	1000	1	1
0.2	0.01	0.005	0.05	2000	1	1
0.2	0.01	0.005	0.05	3000	1	1
0.2	0.01	0.005	0.05	5000	1	1
0.2	0.01	0.005	0.05	10000	1	1
0.2	0.01	0.01	0.001	500	0	0.176
0.2	0.01	0.01	0.001	1000	0	0.264
0.2	0.01	0.01	0.001	2000	0.314	0.44
0.2	0.01	0.01	0.001	3000	0.568	0.592
0.2	0.01	0.01	0.001	5000	0.92	0.794
0.2	0.01	0.01	0.001	10000	0.998	0.976
0.2	0.01	0.01	0.005	500	0.45	0.482
0.2	0.01	0.01	0.005	1000	0.818	0.736
0.2	0.01	0.01	0.005	2000	0.992	0.958
0.2	0.01	0.01	0.005	3000	1	0.994
0.2	0.01	0.01	0.005	5000	1	1
0.2	0.01	0.01	0.005	10000	1	1
0.2	0.01	0.01	0.01	500	0.776	0.728
0.2	0.01	0.01	0.01	1000	0.978	0.944
0.2	0.01	0.01	0.01	2000	1	0.996
0.2	0.01	0.01	0.01	3000	1	1
0.2	0.01	0.01	0.01	5000	1	1
0.2	0.01	0.01	0.01	10000	1	1
0.2	0.01	0.01	0.02	500	0.974	0.916
0.2	0.01	0.01	0.02	1000	1	0.994
0.2	0.01	0.01	0.02	2000	1	1
0.2	0.01	0.01	0.02	3000	1	1
0.2	0.01	0.01	0.02	5000	1	1
0.2	0.01	0.01	0.02	10000	1	1
0.2	0.01	0.01	0.05	500	1	0.998
0.2	0.01	0.01	0.05	1000	1	1
0.2	0.01	0.01	0.05	2000	1	1
0.2	0.01	0.01	0.05	3000	1	1
0.2	0.01	0.01	0.05	5000	1	1
0.2	0.01	0.01	0.05	10000	1	1
0.2	0.01	0.05	0.001	500	0	0.182
0.2	0.01	0.05	0.001	1000	0	0.266
0.2	0.01	0.05	0.001	2000	0.314	0.444
0.2	0.01	0.05	0.001	3000	0.58	0.602
0.2	0.01	0.05	0.001	5000	0.904	0.822
0.2	0.01	0.05	0.001	10000	0.998	0.972
0.2	0.01	0.05	0.005	500	0.448	0.47
0.2	0.01	0.05	0.005	1000	0.816	0.736
0.2	0.01	0.05	0.005	2000	0.996	0.952
0.2	0.01	0.05	0.005	3000	1	0.998
0.2	0.01	0.05	0.005	5000	1	1
0.2	0.01	0.05	0.005	10000	1	1
0.2	0.01	0.05	0.01	500	0.796	0.724
0.2	0.01	0.05	0.01	1000	0.984	0.954
0.2	0.01	0.05	0.01	2000	1	1
0.2	0.01	0.05	0.01	3000	1	1
0.2	0.01	0.05	0.01	5000	1	1
0.2	0.01	0.05	0.01	10000	1	1
0.2	0.01	0.05	0.02	500	0.972	0.918
0.2	0.01	0.05	0.02	1000	1	0.998
0.2	0.01	0.05	0.02	2000	1	1
0.2	0.01	0.05	0.02	3000	1	1
0.2	0.01	0.05	0.02	5000	1	1
0.2	0.01	0.05	0.02	10000	1	1
0.1	0.01	0.005	0.02	500	0.752	0.724
0.1	0.01	0.005	0.02	1000	0.952	0.938
0.1	0.01	0.005	0.02	2000	1	1
0.1	0.01	0.005	0.02	3000	1	1
0.1	0.01	0.005	0.02	5000	1	1
0.1	0.01	0.005	0.02	10000	1	1
0.2	0.01	0.05	0.05	500	1	0.996
0.2	0.01	0.05	0.05	1000	1	1
0.2	0.01	0.05	0.05	2000	1	1
0.2	0.01	0.05	0.05	3000	1	1
0.2	0.01	0.05	0.05	5000	1	1
0.2	0.01	0.05	0.05	10000	1	1
0.2	0.02	0.0001	0.001	500	0	0.172
0.2	0.02	0.0001	0.001	1000	0	0.236
0.2	0.02	0.0001	0.001	2000	0.232	0.382
0.2	0.02	0.0001	0.001	3000	0.424	0.446
0.2	0.02	0.0001	0.001	5000	0.656	0.61
0.2	0.02	0.0001	0.001	10000	0.916	0.872
0.2	0.02	0.0001	0.005	500	0.452	0.472
0.2	0.02	0.0001	0.005	1000	0.784	0.704
0.2	0.02	0.0001	0.005	2000	0.986	0.946
0.2	0.02	0.0001	0.005	3000	1	0.99
0.2	0.02	0.0001	0.005	5000	1	1
0.2	0.02	0.0001	0.005	10000	1	1
0.2	0.02	0.0001	0.01	500	0.784	0.718
0.2	0.02	0.0001	0.01	1000	0.984	0.942
0.2	0.02	0.0001	0.01	2000	1	0.998
0.2	0.02	0.0001	0.01	3000	1	1
0.2	0.02	0.0001	0.01	5000	1	1
0.2	0.02	0.0001	0.01	10000	1	1
0.2	0.02	0.0001	0.02	500	0.968	0.924
0.2	0.02	0.0001	0.02	1000	1	0.998
0.2	0.02	0.0001	0.02	2000	1	1
0.2	0.02	0.0001	0.02	3000	1	1
0.2	0.02	0.0001	0.02	5000	1	1
0.2	0.02	0.0001	0.02	10000	1	1
0.2	0.02	0.0001	0.05	500	1	0.996
0.2	0.02	0.0001	0.05	1000	1	1
0.2	0.02	0.0001	0.05	2000	1	1
0.2	0.02	0.0001	0.05	3000	1	1
0.2	0.02	0.0001	0.05	5000	1	1
0.2	0.02	0.0001	0.05	10000	1	1
0.2	0.02	0.001	0.001	500	0	0.104
0.2	0.02	0.001	0.001	1000	0	0.124
0.2	0.02	0.001	0.001	2000	0.14	0.23
0.2	0.02	0.001	0.001	3000	0.212	0.278
0.2	0.02	0.001	0.001	5000	0.342	0.408
0.2	0.02	0.001	0.001	10000	0.678	0.682
0.2	0.02	0.001	0.005	500	0.332	0.384
0.2	0.02	0.001	0.005	1000	0.606	0.58
0.2	0.02	0.001	0.005	2000	0.898	0.828
0.2	0.02	0.001	0.005	3000	0.986	0.95
0.2	0.02	0.001	0.005	5000	1	0.998
0.2	0.02	0.001	0.005	10000	1	1
0.2	0.02	0.001	0.01	500	0.638	0.636
0.2	0.02	0.001	0.01	1000	0.92	0.876
0.2	0.02	0.001	0.01	2000	1	0.986
0.2	0.02	0.001	0.01	3000	1	0.998
0.2	0.02	0.001	0.01	5000	1	1
0.2	0.02	0.001	0.01	10000	1	1
0.2	0.02	0.001	0.02	500	0.93	0.878
0.2	0.02	0.001	0.02	1000	1	0.992
0.2	0.02	0.001	0.02	2000	1	1
0.2	0.02	0.001	0.02	3000	1	1
0.2	0.02	0.001	0.02	5000	1	1
0.2	0.02	0.001	0.02	10000	1	1
0.1	0.01	0.005	0.05	500	0.96	0.948
0.1	0.01	0.005	0.05	1000	1	0.998
0.1	0.01	0.005	0.05	2000	1	1
0.1	0.01	0.005	0.05	3000	1	1
0.1	0.01	0.005	0.05	5000	1	1
0.1	0.01	0.005	0.05	10000	1	1
0.2	0.02	0.001	0.05	500	1	0.994
0.2	0.02	0.001	0.05	1000	1	1
0.2	0.02	0.001	0.05	2000	1	1
0.2	0.02	0.001	0.05	3000	1	1
0.2	0.02	0.001	0.05	5000	1	1
0.2	0.02	0.001	0.05	10000	1	1
0.2	0.02	0.005	0.001	500	0	0.156
0.2	0.02	0.005	0.001	1000	0	0.238
0.2	0.02	0.005	0.001	2000	0.286	0.378
0.2	0.02	0.005	0.001	3000	0.484	0.528
0.2	0.02	0.005	0.001	5000	0.816	0.742
0.2	0.02	0.005	0.001	10000	0.998	0.974
0.2	0.02	0.005	0.005	500	0.398	0.446
0.2	0.02	0.005	0.005	1000	0.752	0.68
0.2	0.02	0.005	0.005	2000	0.988	0.944
0.2	0.02	0.005	0.005	3000	1	0.984
0.2	0.02	0.005	0.005	5000	1	1
0.2	0.02	0.005	0.005	10000	1	1
0.2	0.02	0.005	0.01	500	0.724	0.68
0.2	0.02	0.005	0.01	1000	0.98	0.93
0.2	0.02	0.005	0.01	2000	1	0.996
0.2	0.02	0.005	0.01	3000	1	1
0.2	0.02	0.005	0.01	5000	1	1
0.2	0.02	0.005	0.01	10000	1	1
0.2	0.02	0.005	0.02	500	0.95	0.896
0.2	0.02	0.005	0.02	1000	1	0.996
0.2	0.02	0.005	0.02	2000	1	1
0.2	0.02	0.005	0.02	3000	1	1
0.2	0.02	0.005	0.02	5000	1	1
0.2	0.02	0.005	0.02	10000	1	1
0.2	0.02	0.005	0.05	500	1	0.996
0.2	0.02	0.005	0.05	1000	1	1
0.2	0.02	0.005	0.05	2000	1	1
0.2	0.02	0.005	0.05	3000	1	1
0.2	0.02	0.005	0.05	5000	1	1
0.2	0.02	0.005	0.05	10000	1	1
0.2	0.02	0.01	0.001	500	0	0.16
0.2	0.02	0.01	0.001	1000	0	0.236
0.2	0.02	0.01	0.001	2000	0.296	0.416
0.2	0.02	0.01	0.001	3000	0.538	0.584
0.2	0.02	0.01	0.001	5000	0.886	0.772
0.2	0.02	0.01	0.001	10000	1	0.98
0.2	0.02	0.01	0.005	500	0.43	0.466
0.2	0.02	0.01	0.005	1000	0.79	0.712
0.2	0.02	0.01	0.005	2000	0.99	0.958
0.2	0.02	0.01	0.005	3000	1	0.99
0.2	0.02	0.01	0.005	5000	1	1
0.2	0.02	0.01	0.005	10000	1	1
0.2	0.02	0.01	0.01	500	0.748	0.71
0.2	0.02	0.01	0.01	1000	0.97	0.934
0.2	0.02	0.01	0.01	2000	1	0.998
0.2	0.02	0.01	0.01	3000	1	1
0.2	0.02	0.01	0.01	5000	1	1
0.2	0.02	0.01	0.01	10000	1	1
0.2	0.02	0.01	0.02	500	0.966	0.896
0.2	0.02	0.01	0.02	1000	1	0.992
0.2	0.02	0.01	0.02	2000	1	1
0.2	0.02	0.01	0.02	3000	1	1
0.2	0.02	0.01	0.02	5000	1	1
0.2	0.02	0.01	0.02	10000	1	1
0.1	0.01	0.01	0.001	500	0	0.1
0.1	0.01	0.01	0.001	1000	0	0.174
0.1	0.01	0.01	0.001	2000	0.184	0.308
0.1	0.01	0.01	0.001	3000	0.384	0.442
0.1	0.01	0.01	0.001	5000	0.686	0.674
0.1	0.01	0.01	0.001	10000	0.946	0.904
0.2	0.02	0.01	0.05	500	1	1
0.2	0.02	0.01	0.05	1000	1	1
0.2	0.02	0.01	0.05	2000	1	1
0.2	0.02	0.01	0.05	3000	1	1
0.2	0.02	0.01	0.05	5000	1	1
0.2	0.02	0.01	0.05	10000	1	1
0.2	0.02	0.05	0.001	500	0	0.182
0.2	0.02	0.05	0.001	1000	0	0.278
0.2	0.02	0.05	0.001	2000	0.302	0.432
0.2	0.02	0.05	0.001	3000	0.574	0.624
0.2	0.02	0.05	0.001	5000	0.906	0.8
0.2	0.02	0.05	0.001	10000	0.998	0.974
0.2	0.02	0.05	0.005	500	0.464	0.466
0.2	0.02	0.05	0.005	1000	0.808	0.726
0.2	0.02	0.05	0.005	2000	0.994	0.964
0.2	0.02	0.05	0.005	3000	1	0.992
0.2	0.02	0.05	0.005	5000	1	1
0.2	0.02	0.05	0.005	10000	1	1
0.2	0.02	0.05	0.01	500	0.78	0.712
0.2	0.02	0.05	0.01	1000	0.986	0.942
0.2	0.02	0.05	0.01	2000	1	1
0.2	0.02	0.05	0.01	3000	1	1
0.2	0.02	0.05	0.01	5000	1	1
0.2	0.02	0.05	0.01	10000	1	1
0.2	0.02	0.05	0.02	500	0.97	0.926
0.2	0.02	0.05	0.02	1000	1	0.998
0.2	0.02	0.05	0.02	2000	1	1
0.2	0.02	0.05	0.02	3000	1	1
0.2	0.02	0.05	0.02	5000	1	1
0.2	0.02	0.05	0.02	10000	1	1
0.2	0.02	0.05	0.05	500	1	0.996
0.2	0.02	0.05	0.05	1000	1	1
0.2	0.02	0.05	0.05	2000	1	1
0.2	0.02	0.05	0.05	3000	1	1
0.2	0.02	0.05	0.05	5000	1	1
0.2	0.02	0.05	0.05	10000	1	1
0.2	0.03	0.0001	0.001	500	0	0.174
0.2	0.03	0.0001	0.001	1000	0	0.238
0.2	0.03	0.0001	0.001	2000	0.234	0.388
0.2	0.03	0.0001	0.001	3000	0.426	0.452
0.2	0.03	0.0001	0.001	5000	0.658	0.646
0.2	0.03	0.0001	0.001	10000	0.918	0.858
0.2	0.03	0.0001	0.005	500	0.454	0.476
0.2	0.03	0.0001	0.005	1000	0.784	0.71
0.2	0.03	0.0001	0.005	2000	0.986	0.944
0.2	0.03	0.0001	0.005	3000	1	0.994
0.2	0.03	0.0001	0.005	5000	1	1
0.2	0.03	0.0001	0.005	10000	1	1
0.2	0.03	0.0001	0.01	500	0.792	0.722
0.2	0.03	0.0001	0.01	1000	0.984	0.94
0.2	0.03	0.0001	0.01	2000	1	1
0.2	0.03	0.0001	0.01	3000	1	1
0.2	0.03	0.0001	0.01	5000	1	1
0.2	0.03	0.0001	0.01	10000	1	1
0.2	0.03	0.0001	0.02	500	0.968	0.928
0.2	0.03	0.0001	0.02	1000	1	0.998
0.2	0.03	0.0001	0.02	2000	1	1
0.2	0.03	0.0001	0.02	3000	1	1
0.2	0.03	0.0001	0.02	5000	1	1
0.2	0.03	0.0001	0.02	10000	1	1
0.1	0.01	0.01	0.005	500	0.276	0.344
0.1	0.01	0.01	0.005	1000	0.586	0.56
0.1	0.01	0.01	0.005	2000	0.864	0.846
0.1	0.01	0.01	0.005	3000	0.976	0.944
0.1	0.01	0.01	0.005	5000	0.998	0.994
0.1	0.01	0.01	0.005	10000	1	1
0.2	0.03	0.0001	0.05	500	1	0.998
0.2	0.03	0.0001	0.05	1000	1	1
0.2	0.03	0.0001	0.05	2000	1	1
0.2	0.03	0.0001	0.05	3000	1	1
0.2	0.03	0.0001	0.05	5000	1	1
0.2	0.03	0.0001	0.05	10000	1	1
0.2	0.03	0.001	0.001	500	0	0.08
0.2	0.03	0.001	0.001	1000	0	0.1
0.2	0.03	0.001	0.001	2000	0.1	0.14
0.2	0.03	0.001	0.001	3000	0.122	0.16
0.2	0.03	0.001	0.001	5000	0.2	0.232
0.2	0.03	0.001	0.001	10000	0.38	0.366
0.2	0.03	0.001	0.005	500	0.298	0.342
0.2	0.03	0.001	0.005	1000	0.484	0.518
0.2	0.03	0.001	0.005	2000	0.796	0.75
0.2	0.03	0.001	0.005	3000	0.906	0.886
0.2	0.03	0.001	0.005	5000	0.992	0.978
0.2	0.03	0.001	0.005	10000	1	0.998
0.2	0.03	0.001	0.01	500	0.59	0.576
0.2	0.03	0.001	0.01	1000	0.888	0.836
0.2	0.03	0.001	0.01	2000	1	0.978
0.2	0.03	0.001	0.01	3000	1	0.994
0.2	0.03	0.001	0.01	5000	1	1
0.2	0.03	0.001	0.01	10000	1	1
0.2	0.03	0.001	0.02	500	0.916	0.852
0.2	0.03	0.001	0.02	1000	1	0.992
0.2	0.03	0.001	0.02	2000	1	1
0.2	0.03	0.001	0.02	3000	1	1
0.2	0.03	0.001	0.02	5000	1	1
0.2	0.03	0.001	0.02	10000	1	1
0.2	0.03	0.001	0.05	500	1	0.998
0.2	0.03	0.001	0.05	1000	1	1
0.2	0.03	0.001	0.05	2000	1	1
0.2	0.03	0.001	0.05	3000	1	1
0.2	0.03	0.001	0.05	5000	1	1
0.2	0.03	0.001	0.05	10000	1	1
0.2	0.03	0.005	0.001	500	0	0.138
0.2	0.03	0.005	0.001	1000	0	0.198
0.2	0.03	0.005	0.001	2000	0.252	0.33
0.2	0.03	0.005	0.001	3000	0.452	0.456
0.2	0.03	0.005	0.001	5000	0.738	0.68
0.2	0.03	0.005	0.001	10000	0.978	0.948
0.2	0.03	0.005	0.005	500	0.35	0.406
0.2	0.03	0.005	0.005	1000	0.68	0.658
0.2	0.03	0.005	0.005	2000	0.97	0.908
0.2	0.03	0.005	0.005	3000	0.994	0.982
0.2	0.03	0.005	0.005	5000	1	1
0.2	0.03	0.005	0.005	10000	1	1
0.2	0.03	0.005	0.01	500	0.662	0.652
0.2	0.03	0.005	0.01	1000	0.956	0.9
0.2	0.03	0.005	0.01	2000	0.998	0.994
0.2	0.03	0.005	0.01	3000	1	1
0.2	0.03	0.005	0.01	5000	1	1
0.2	0.03	0.005	0.01	10000	1	1
0.2	0.03	0.005	0.02	500	0.926	0.892
0.2	0.03	0.005	0.02	1000	0.998	0.998
0.2	0.03	0.005	0.02	2000	1	1
0.2	0.03	0.005	0.02	3000	1	1
0.2	0.03	0.005	0.02	5000	1	1
0.2	0.03	0.005	0.02	10000	1	1
0.1	0.01	0.01	0.01	500	0.486	0.528
0.1	0.01	0.01	0.01	1000	0.846	0.794
0.1	0.01	0.01	0.01	2000	0.98	0.966
0.1	0.01	0.01	0.01	3000	1	0.994
0.1	0.01	0.01	0.01	5000	1	1
0.1	0.01	0.01	0.01	10000	1	1
0.2	0.03	0.005	0.05	500	1	0.996
0.2	0.03	0.005	0.05	1000	1	1
0.2	0.03	0.005	0.05	2000	1	1
0.2	0.03	0.005	0.05	3000	1	1
0.2	0.03	0.005	0.05	5000	1	1
0.2	0.03	0.005	0.05	10000	1	1
0.2	0.03	0.01	0.001	500	0	0.156
0.2	0.03	0.01	0.001	1000	0	0.23
0.2	0.03	0.01	0.001	2000	0.282	0.388
0.2	0.03	0.01	0.001	3000	0.486	0.562
0.2	0.03	0.01	0.001	5000	0.84	0.74
0.2	0.03	0.01	0.001	10000	1	0.982
0.2	0.03	0.01	0.005	500	0.414	0.436
0.2	0.03	0.01	0.005	1000	0.764	0.714
0.2	0.03	0.01	0.005	2000	0.982	0.948
0.2	0.03	0.01	0.005	3000	0.998	0.984
0.2	0.03	0.01	0.005	5000	1	1
0.2	0.03	0.01	0.005	10000	1	1
0.2	0.03	0.01	0.01	500	0.718	0.684
0.2	0.03	0.01	0.01	1000	0.974	0.932
0.2	0.03	0.01	0.01	2000	1	0.994
0.2	0.03	0.01	0.01	3000	1	1
0.2	0.03	0.01	0.01	5000	1	1
0.2	0.03	0.01	0.01	10000	1	1
0.2	0.03	0.01	0.02	500	0.954	0.898
0.2	0.03	0.01	0.02	1000	1	0.994
0.2	0.03	0.01	0.02	2000	1	1
0.2	0.03	0.01	0.02	3000	1	1
0.2	0.03	0.01	0.02	5000	1	1
0.2	0.03	0.01	0.02	10000	1	1
0.2	0.03	0.01	0.05	500	1	1
0.2	0.03	0.01	0.05	1000	1	1
0.2	0.03	0.01	0.05	2000	1	1
0.2	0.03	0.01	0.05	3000	1	1
0.2	0.03	0.01	0.05	5000	1	1
0.2	0.03	0.01	0.05	10000	1	1
0.2	0.03	0.05	0.001	500	0	0.168
0.2	0.03	0.05	0.001	1000	0	0.262
0.2	0.03	0.05	0.001	2000	0.3	0.424
0.2	0.03	0.05	0.001	3000	0.57	0.612
0.2	0.03	0.05	0.001	5000	0.91	0.792
0.2	0.03	0.05	0.001	10000	1	0.974
0.2	0.03	0.05	0.005	500	0.458	0.476
0.2	0.03	0.05	0.005	1000	0.792	0.73
0.2	0.03	0.05	0.005	2000	0.99	0.972
0.2	0.03	0.05	0.005	3000	1	0.994
0.2	0.03	0.05	0.005	5000	1	1
0.2	0.03	0.05	0.005	10000	1	1
0.2	0.03	0.05	0.01	500	0.756	0.702
0.2	0.03	0.05	0.01	1000	0.988	0.948
0.2	0.03	0.05	0.01	2000	1	1
0.2	0.03	0.05	0.01	3000	1	1
0.2	0.03	0.05	0.01	5000	1	1
0.2	0.03	0.05	0.01	10000	1	1
0.2	0.03	0.05	0.02	500	0.97	0.912
0.2	0.03	0.05	0.02	1000	1	0.996
0.2	0.03	0.05	0.02	2000	1	1
0.2	0.03	0.05	0.02	3000	1	1
0.2	0.03	0.05	0.02	5000	1	1
0.2	0.03	0.05	0.02	10000	1	1
0.1	0.01	0.01	0.02	500	0.756	0.728
0.1	0.01	0.01	0.02	1000	0.966	0.938
0.1	0.01	0.01	0.02	2000	1	0.998
0.1	0.01	0.01	0.02	3000	1	1
0.1	0.01	0.01	0.02	5000	1	1
0.1	0.01	0.01	0.02	10000	1	1
0.1	0.01	0.0001	0.001	500	0	0.11
0.1	0.01	0.0001	0.001	1000	0	0.17
0.1	0.01	0.0001	0.001	2000	0.132	0.282
0.1	0.01	0.0001	0.001	3000	0.278	0.338
0.1	0.01	0.0001	0.001	5000	0.478	0.526
0.1	0.01	0.0001	0.001	10000	0.752	0.764
0.2	0.03	0.05	0.05	500	1	0.998
0.2	0.03	0.05	0.05	1000	1	1
0.2	0.03	0.05	0.05	2000	1	1
0.2	0.03	0.05	0.05	3000	1	1
0.2	0.03	0.05	0.05	5000	1	1
0.2	0.03	0.05	0.05	10000	1	1
0.2	0.05	0.0001	0.001	500	0	0.174
0.2	0.05	0.0001	0.001	1000	0	0.24
0.2	0.05	0.0001	0.001	2000	0.236	0.386
0.2	0.05	0.0001	0.001	3000	0.432	0.458
0.2	0.05	0.0001	0.001	5000	0.666	0.654
0.2	0.05	0.0001	0.001	10000	0.922	0.858
0.2	0.05	0.0001	0.005	500	0.46	0.48
0.2	0.05	0.0001	0.005	1000	0.794	0.712
0.2	0.05	0.0001	0.005	2000	0.986	0.946
0.2	0.05	0.0001	0.005	3000	1	0.994
0.2	0.05	0.0001	0.005	5000	1	1
0.2	0.05	0.0001	0.005	10000	1	1
0.2	0.05	0.0001	0.01	500	0.8	0.726
0.2	0.05	0.0001	0.01	1000	0.984	0.942
0.2	0.05	0.0001	0.01	2000	1	1
0.2	0.05	0.0001	0.01	3000	1	1
0.2	0.05	0.0001	0.01	5000	1	1
0.2	0.05	0.0001	0.01	10000	1	1
0.2	0.05	0.0001	0.02	500	0.972	0.936
0.2	0.05	0.0001	0.02	1000	1	0.998
0.2	0.05	0.0001	0.02	2000	1	1
0.2	0.05	0.0001	0.02	3000	1	1
0.2	0.05	0.0001	0.02	5000	1	1
0.2	0.05	0.0001	0.02	10000	1	1
0.2	0.05	0.0001	0.05	500	1	1
0.2	0.05	0.0001	0.05	1000	1	1
0.2	0.05	0.0001	0.05	2000	1	1
0.2	0.05	0.0001	0.05	3000	1	1
0.2	0.05	0.0001	0.05	5000	1	1
0.2	0.05	0.0001	0.05	10000	1	1
0.2	0.05	0.001	0.001	500	0	0.072
0.2	0.05	0.001	0.001	1000	0	0.084
0.2	0.05	0.001	0.001	2000	0.076	0.104
0.2	0.05	0.001	0.001	3000	0.104	0.108
0.2	0.05	0.001	0.001	5000	0.16	0.158
0.2	0.05	0.001	0.001	10000	0.308	0.26
0.2	0.05	0.001	0.005	500	0.27	0.316
0.2	0.05	0.001	0.005	1000	0.412	0.478
0.2	0.05	0.001	0.005	2000	0.682	0.682
0.2	0.05	0.001	0.005	3000	0.804	0.802
0.2	0.05	0.001	0.005	5000	0.95	0.914
0.2	0.05	0.001	0.005	10000	1	0.998
0.2	0.05	0.001	0.01	500	0.574	0.558
0.2	0.05	0.001	0.01	1000	0.848	0.82
0.2	0.05	0.001	0.01	2000	0.996	0.974
0.2	0.05	0.001	0.01	3000	1	0.99
0.2	0.05	0.001	0.01	5000	1	1
0.2	0.05	0.001	0.01	10000	1	1
0.2	0.05	0.001	0.02	500	0.912	0.856
0.2	0.05	0.001	0.02	1000	0.998	0.99
0.2	0.05	0.001	0.02	2000	1	1
0.2	0.05	0.001	0.02	3000	1	1
0.2	0.05	0.001	0.02	5000	1	1
0.2	0.05	0.001	0.02	10000	1	1
0.1	0.01	0.01	0.05	500	0.968	0.942
0.1	0.01	0.01	0.05	1000	0.998	0.998
0.1	0.01	0.01	0.05	2000	1	1
0.1	0.01	0.01	0.05	3000	1	1
0.1	0.01	0.01	0.05	5000	1	1
0.1	0.01	0.01	0.05	10000	1	1
0.2	0.05	0.001	0.05	500	1	0.998
0.2	0.05	0.001	0.05	1000	1	1
0.2	0.05	0.001	0.05	2000	1	1
0.2	0.05	0.001	0.05	3000	1	1
0.2	0.05	0.001	0.05	5000	1	1
0.2	0.05	0.001	0.05	10000	1	1
0.2	0.05	0.005	0.001	500	0	0.08
0.2	0.05	0.005	0.001	1000	0	0.13
0.2	0.05	0.005	0.001	2000	0.204	0.256
0.2	0.05	0.005	0.001	3000	0.33	0.384
0.2	0.05	0.005	0.001	5000	0.568	0.52
0.2	0.05	0.005	0.001	10000	0.888	0.868
0.2	0.05	0.005	0.005	500	0.264	0.302
0.2	0.05	0.005	0.005	1000	0.482	0.53
0.2	0.05	0.005	0.005	2000	0.846	0.816
0.2	0.05	0.005	0.005	3000	0.954	0.946
0.2	0.05	0.005	0.005	5000	0.998	0.994
0.2	0.05	0.005	0.005	10000	1	1
0.2	0.05	0.005	0.01	500	0.538	0.55
0.2	0.05	0.005	0.01	1000	0.858	0.838
0.2	0.05	0.005	0.01	2000	0.986	0.974
0.2	0.05	0.005	0.01	3000	1	0.998
0.2	0.05	0.005	0.01	5000	1	1
0.2	0.05	0.005	0.01	10000	1	1
0.2	0.05	0.005	0.02	500	0.87	0.836
0.2	0.05	0.005	0.02	1000	0.994	0.992
0.2	0.05	0.005	0.02	2000	1	1
0.2	0.05	0.005	0.02	3000	1	1
0.2	0.05	0.005	0.02	5000	1	1
0.2	0.05	0.005	0.02	10000	1	1
0.2	0.05	0.005	0.05	500	1	0.998
0.2	0.05	0.005	0.05	1000	1	1
0.2	0.05	0.005	0.05	2000	1	1
0.2	0.05	0.005	0.05	3000	1	1
0.2	0.05	0.005	0.05	5000	1	1
0.2	0.05	0.005	0.05	10000	1	1
0.2	0.05	0.01	0.001	500	0	0.12
0.2	0.05	0.01	0.001	1000	0	0.2
0.2	0.05	0.01	0.001	2000	0.224	0.322
0.2	0.05	0.01	0.001	3000	0.424	0.456
0.2	0.05	0.01	0.001	5000	0.73	0.686
0.2	0.05	0.01	0.001	10000	0.986	0.934
0.2	0.05	0.01	0.005	500	0.356	0.392
0.2	0.05	0.01	0.005	1000	0.664	0.64
0.2	0.05	0.01	0.005	2000	0.958	0.918
0.2	0.05	0.01	0.005	3000	0.992	0.966
0.2	0.05	0.01	0.005	5000	1	0.998
0.2	0.05	0.01	0.005	10000	1	1
0.2	0.05	0.01	0.01	500	0.63	0.65
0.2	0.05	0.01	0.01	1000	0.938	0.894
0.2	0.05	0.01	0.01	2000	1	0.988
0.2	0.05	0.01	0.01	3000	1	1
0.2	0.05	0.01	0.01	5000	1	1
0.2	0.05	0.01	0.01	10000	1	1
0.2	0.05	0.01	0.02	500	0.912	0.872
0.2	0.05	0.01	0.02	1000	1	0.986
0.2	0.05	0.01	0.02	2000	1	1
0.2	0.05	0.01	0.02	3000	1	1
0.2	0.05	0.01	0.02	5000	1	1
0.2	0.05	0.01	0.02	10000	1	1
0.1	0.01	0.05	0.001	500	0	0.12
0.1	0.01	0.05	0.001	1000	0	0.176
0.1	0.01	0.05	0.001	2000	0.188	0.296
0.1	0.01	0.05	0.001	3000	0.364	0.458
0.1	0.01	0.05	0.001	5000	0.678	0.672
0.1	0.01	0.05	0.001	10000	0.952	0.916
0.2	0.05	0.01	0.05	500	1	0.996
0.2	0.05	0.01	0.05	1000	1	1
0.2	0.05	0.01	0.05	2000	1	1
0.2	0.05	0.01	0.05	3000	1	1
0.2	0.05	0.01	0.05	5000	1	1
0.2	0.05	0.01	0.05	10000	1	1
0.2	0.05	0.05	0.001	500	0	0.168
0.2	0.05	0.05	0.001	1000	0	0.258
0.2	0.05	0.05	0.001	2000	0.306	0.4
0.2	0.05	0.05	0.001	3000	0.566	0.584
0.2	0.05	0.05	0.001	5000	0.882	0.77
0.2	0.05	0.05	0.001	10000	0.994	0.966
0.2	0.05	0.05	0.005	500	0.464	0.464
0.2	0.05	0.05	0.005	1000	0.788	0.722
0.2	0.05	0.05	0.005	2000	0.994	0.952
0.2	0.05	0.05	0.005	3000	1	0.994
0.2	0.05	0.05	0.005	5000	1	1
0.2	0.05	0.05	0.005	10000	1	1
0.2	0.05	0.05	0.01	500	0.748	0.688
0.2	0.05	0.05	0.01	1000	0.974	0.942
0.2	0.05	0.05	0.01	2000	1	0.998
0.2	0.05	0.05	0.01	3000	1	1
0.2	0.05	0.05	0.01	5000	1	1
0.2	0.05	0.05	0.01	10000	1	1
0.2	0.05	0.05	0.02	500	0.96	0.902
0.2	0.05	0.05	0.02	1000	0.998	0.996
0.2	0.05	0.05	0.02	2000	1	1
0.2	0.05	0.05	0.02	3000	1	1
0.2	0.05	0.05	0.02	5000	1	1
0.2	0.05	0.05	0.02	10000	1	1
0.2	0.05	0.05	0.05	500	1	0.998
0.2	0.05	0.05	0.05	1000	1	1
0.2	0.05	0.05	0.05	2000	1	1
0.2	0.05	0.05	0.05	3000	1	1
0.2	0.05	0.05	0.05	5000	1	1
0.2	0.05	0.05	0.05	10000	1	1
0.2	0.1	0.0001	0.001	500	0	0.174
0.2	0.1	0.0001	0.001	1000	0	0.246
0.2	0.1	0.0001	0.001	2000	0.254	0.394
0.2	0.1	0.0001	0.001	3000	0.43	0.47
0.2	0.1	0.0001	0.001	5000	0.67	0.672
0.2	0.1	0.0001	0.001	10000	0.926	0.86
0.2	0.1	0.0001	0.005	500	0.482	0.482
0.2	0.1	0.0001	0.005	1000	0.806	0.718
0.2	0.1	0.0001	0.005	2000	0.988	0.948
0.2	0.1	0.0001	0.005	3000	1	0.994
0.2	0.1	0.0001	0.005	5000	1	1
0.2	0.1	0.0001	0.005	10000	1	1
0.2	0.1	0.0001	0.01	500	0.826	0.736
0.2	0.1	0.0001	0.01	1000	0.988	0.95
0.2	0.1	0.0001	0.01	2000	1	1
0.2	0.1	0.0001	0.01	3000	1	1
0.2	0.1	0.0001	0.01	5000	1	1
0.2	0.1	0.0001	0.01	10000	1	1
0.2	0.1	0.0001	0.02	500	0.98	0.95
0.2	0.1	0.0001	0.02	1000	1	0.998
0.2	0.1	0.0001	0.02	2000	1	1
0.2	0.1	0.0001	0.02	3000	1	1
0.2	0.1	0.0001	0.02	5000	1	1
0.2	0.1	0.0001	0.02	10000	1	1
0.1	0.01	0.05	0.005	500	0.272	0.35
0.1	0.01	0.05	0.005	1000	0.56	0.564
0.1	0.01	0.05	0.005	2000	0.88	0.858
0.1	0.01	0.05	0.005	3000	0.98	0.952
0.1	0.01	0.05	0.005	5000	0.996	0.992
0.1	0.01	0.05	0.005	10000	1	1
0.2	0.1	0.0001	0.05	500	1	1
0.2	0.1	0.0001	0.05	1000	1	1
0.2	0.1	0.0001	0.05	2000	1	1
0.2	0.1	0.0001	0.05	3000	1	1
0.2	0.1	0.0001	0.05	5000	1	1
0.2	0.1	0.0001	0.05	10000	1	1
0.2	0.1	0.001	0.001	500	0	0.072
0.2	0.1	0.001	0.001	1000	0	0.084
0.2	0.1	0.001	0.001	2000	0.076	0.1
0.2	0.1	0.001	0.001	3000	0.106	0.11
0.2	0.1	0.001	0.001	5000	0.168	0.166
0.2	0.1	0.001	0.001	10000	0.312	0.274
0.2	0.1	0.001	0.005	500	0.282	0.322
0.2	0.1	0.001	0.005	1000	0.418	0.474
0.2	0.1	0.001	0.005	2000	0.678	0.68
0.2	0.1	0.001	0.005	3000	0.806	0.8
0.2	0.1	0.001	0.005	5000	0.948	0.92
0.2	0.1	0.001	0.005	10000	0.996	0.998
0.2	0.1	0.001	0.01	500	0.602	0.576
0.2	0.1	0.001	0.01	1000	0.856	0.822
0.2	0.1	0.001	0.01	2000	0.996	0.978
0.2	0.1	0.001	0.01	3000	1	0.996
0.2	0.1	0.001	0.01	5000	1	1
0.2	0.1	0.001	0.01	10000	1	1
0.2	0.1	0.001	0.02	500	0.926	0.872
0.2	0.1	0.001	0.02	1000	0.998	0.992
0.2	0.1	0.001	0.02	2000	1	1
0.2	0.1	0.001	0.02	3000	1	1
0.2	0.1	0.001	0.02	5000	1	1
0.2	0.1	0.001	0.02	10000	1	1
0.2	0.1	0.001	0.05	500	1	1
0.2	0.1	0.001	0.05	1000	1	1
0.2	0.1	0.001	0.05	2000	1	1
0.2	0.1	0.001	0.05	3000	1	1
0.2	0.1	0.001	0.05	5000	1	1
0.2	0.1	0.001	0.05	10000	1	1
0.2	0.1	0.005	0.001	500	0	0.052
0.2	0.1	0.005	0.001	1000	0	0.074
0.2	0.1	0.005	0.001	2000	0.17	0.218
0.2	0.1	0.005	0.001	3000	0.284	0.314
0.2	0.1	0.005	0.001	5000	0.498	0.464
0.2	0.1	0.005	0.001	10000	0.824	0.824
0.2	0.1	0.005	0.005	500	0.154	0.166
0.2	0.1	0.005	0.005	1000	0.21	0.234
0.2	0.1	0.005	0.005	2000	0.49	0.466
0.2	0.1	0.005	0.005	3000	0.64	0.6
0.2	0.1	0.005	0.005	5000	0.786	0.786
0.2	0.1	0.005	0.005	10000	0.966	0.966
0.2	0.1	0.005	0.01	500	0.28	0.336
0.2	0.1	0.005	0.01	1000	0.484	0.498
0.2	0.1	0.005	0.01	2000	0.77	0.758
0.2	0.1	0.005	0.01	3000	0.894	0.896
0.2	0.1	0.005	0.01	5000	0.978	0.986
0.2	0.1	0.005	0.01	10000	1	1
0.2	0.1	0.005	0.02	500	0.66	0.672
0.2	0.1	0.005	0.02	1000	0.916	0.894
0.2	0.1	0.005	0.02	2000	1	0.998
0.2	0.1	0.005	0.02	3000	1	0.998
0.2	0.1	0.005	0.02	5000	1	1
0.2	0.1	0.005	0.02	10000	1	1
0.1	0.01	0.05	0.01	500	0.5	0.544
0.1	0.01	0.05	0.01	1000	0.85	0.806
0.1	0.01	0.05	0.01	2000	0.98	0.98
0.1	0.01	0.05	0.01	3000	0.998	0.996
0.1	0.01	0.05	0.01	5000	1	1
0.1	0.01	0.05	0.01	10000	1	1
0.2	0.1	0.005	0.05	500	0.994	0.982
0.2	0.1	0.005	0.05	1000	1	1
0.2	0.1	0.005	0.05	2000	1	1
0.2	0.1	0.005	0.05	3000	1	1
0.2	0.1	0.005	0.05	5000	1	1
0.2	0.1	0.005	0.05	10000	1	1
0.2	0.1	0.01	0.001	500	0	0.084
0.2	0.1	0.01	0.001	1000	0	0.13
0.2	0.1	0.01	0.001	2000	0.196	0.262
0.2	0.1	0.01	0.001	3000	0.316	0.38
0.2	0.1	0.01	0.001	5000	0.58	0.59
0.2	0.1	0.01	0.001	10000	0.918	0.884
0.2	0.1	0.01	0.005	500	0.208	0.232
0.2	0.1	0.01	0.005	1000	0.45	0.458
0.2	0.1	0.01	0.005	2000	0.774	0.736
0.2	0.1	0.01	0.005	3000	0.93	0.876
0.2	0.1	0.01	0.005	5000	0.99	0.984
0.2	0.1	0.01	0.005	10000	1	0.998
0.2	0.1	0.01	0.01	500	0.406	0.472
0.2	0.1	0.01	0.01	1000	0.75	0.708
0.2	0.1	0.01	0.01	2000	0.956	0.934
0.2	0.1	0.01	0.01	3000	0.992	0.994
0.2	0.1	0.01	0.01	5000	1	1
0.2	0.1	0.01	0.01	10000	1	1
0.2	0.1	0.01	0.02	500	0.742	0.758
0.2	0.1	0.01	0.02	1000	0.966	0.948
0.2	0.1	0.01	0.02	2000	1	0.992
0.2	0.1	0.01	0.02	3000	1	1
0.2	0.1	0.01	0.02	5000	1	1
0.2	0.1	0.01	0.02	10000	1	1
0.2	0.1	0.01	0.05	500	0.996	0.994
0.2	0.1	0.01	0.05	1000	1	1
0.2	0.1	0.01	0.05	2000	1	1
0.2	0.1	0.01	0.05	3000	1	1
0.2	0.1	0.01	0.05	5000	1	1
0.2	0.1	0.01	0.05	10000	1	1
0.2	0.1	0.05	0.001	500	0	0.132
0.2	0.1	0.05	0.001	1000	0	0.222
0.2	0.1	0.05	0.001	2000	0.23	0.388
0.2	0.1	0.05	0.001	3000	0.504	0.522
0.2	0.1	0.05	0.001	5000	0.806	0.712
0.2	0.1	0.05	0.001	10000	0.992	0.964
0.2	0.1	0.05	0.005	500	0.438	0.426
0.2	0.1	0.05	0.005	1000	0.714	0.668
0.2	0.1	0.05	0.005	2000	0.982	0.918
0.2	0.1	0.05	0.005	3000	1	0.992
0.2	0.1	0.05	0.005	5000	1	1
0.2	0.1	0.05	0.005	10000	1	1
0.2	0.1	0.05	0.01	500	0.702	0.66
0.2	0.1	0.05	0.01	1000	0.948	0.904
0.2	0.1	0.05	0.01	2000	1	0.996
0.2	0.1	0.05	0.01	3000	1	1
0.2	0.1	0.05	0.01	5000	1	1
0.2	0.1	0.05	0.01	10000	1	1
0.2	0.1	0.05	0.02	500	0.924	0.894
0.2	0.1	0.05	0.02	1000	0.996	0.982
0.2	0.1	0.05	0.02	2000	1	1
0.2	0.1	0.05	0.02	3000	1	1
0.2	0.1	0.05	0.02	5000	1	1
0.2	0.1	0.05	0.02	10000	1	1
0.1	0.01	0.05	0.02	500	0.768	0.734
0.1	0.01	0.05	0.02	1000	0.97	0.93
0.1	0.01	0.05	0.02	2000	1	1
0.1	0.01	0.05	0.02	3000	1	1
0.1	0.01	0.05	0.02	5000	1	1
0.1	0.01	0.05	0.02	10000	1	1
0.2	0.1	0.05	0.05	500	1	0.992
0.2	0.1	0.05	0.05	1000	1	1
0.2	0.1	0.05	0.05	2000	1	1
0.2	0.1	0.05	0.05	3000	1	1
0.2	0.1	0.05	0.05	5000	1	1
0.2	0.1	0.05	0.05	10000	1	1
0.3	0.01	0.0001	0.001	500	0	0.21
0.3	0.01	0.0001	0.001	1000	0	0.296
0.3	0.01	0.0001	0.001	2000	0.294	0.414
0.3	0.01	0.0001	0.001	3000	0.498	0.502
0.3	0.01	0.0001	0.001	5000	0.738	0.696
0.3	0.01	0.0001	0.001	10000	0.966	0.902
0.3	0.01	0.0001	0.005	500	0.596	0.548
0.3	0.01	0.0001	0.005	1000	0.904	0.794
0.3	0.01	0.0001	0.005	2000	0.998	0.974
0.3	0.01	0.0001	0.005	3000	1	0.992
0.3	0.01	0.0001	0.005	5000	1	1
0.3	0.01	0.0001	0.005	10000	1	1
0.3	0.01	0.0001	0.01	500	0.912	0.794
0.3	0.01	0.0001	0.01	1000	1	0.972
0.3	0.01	0.0001	0.01	2000	1	1
0.3	0.01	0.0001	0.01	3000	1	1
0.3	0.01	0.0001	0.01	5000	1	1
0.3	0.01	0.0001	0.01	10000	1	1
0.3	0.01	0.0001	0.02	500	1	0.978
0.3	0.01	0.0001	0.02	1000	1	1
0.3	0.01	0.0001	0.02	2000	1	1
0.3	0.01	0.0001	0.02	3000	1	1
0.3	0.01	0.0001	0.02	5000	1	1
0.3	0.01	0.0001	0.02	10000	1	1
0.3	0.01	0.0001	0.05	500	1	1
0.3	0.01	0.0001	0.05	1000	1	1
0.3	0.01	0.0001	0.05	2000	1	1
0.3	0.01	0.0001	0.05	3000	1	1
0.3	0.01	0.0001	0.05	5000	1	1
0.3	0.01	0.0001	0.05	10000	1	1
0.3	0.01	0.001	0.001	500	0	0.156
0.3	0.01	0.001	0.001	1000	0	0.264
0.3	0.01	0.001	0.001	2000	0.272	0.436
0.3	0.01	0.001	0.001	3000	0.57	0.582
0.3	0.01	0.001	0.001	5000	0.868	0.802
0.3	0.01	0.001	0.001	10000	1	0.962
0.3	0.01	0.001	0.005	500	0.586	0.504
0.3	0.01	0.001	0.005	1000	0.884	0.784
0.3	0.01	0.001	0.005	2000	0.998	0.978
0.3	0.01	0.001	0.005	3000	1	0.994
0.3	0.01	0.001	0.005	5000	1	1
0.3	0.01	0.001	0.005	10000	1	1
0.3	0.01	0.001	0.01	500	0.884	0.772
0.3	0.01	0.001	0.01	1000	1	0.964
0.3	0.01	0.001	0.01	2000	1	1
0.3	0.01	0.001	0.01	3000	1	1
0.3	0.01	0.001	0.01	5000	1	1
0.3	0.01	0.001	0.01	10000	1	1
0.3	0.01	0.001	0.02	500	0.992	0.97
0.3	0.01	0.001	0.02	1000	1	0.998
0.3	0.01	0.001	0.02	2000	1	1
0.3	0.01	0.001	0.02	3000	1	1
0.3	0.01	0.001	0.02	5000	1	1
0.3	0.01	0.001	0.02	10000	1	1
0.1	0.01	0.05	0.05	500	0.972	0.942
0.1	0.01	0.05	0.05	1000	1	0.998
0.1	0.01	0.05	0.05	2000	1	1
0.1	0.01	0.05	0.05	3000	1	1
0.1	0.01	0.05	0.05	5000	1	1
0.1	0.01	0.05	0.05	10000	1	1
0.3	0.01	0.001	0.05	500	1	1
0.3	0.01	0.001	0.05	1000	1	1
0.3	0.01	0.001	0.05	2000	1	1
0.3	0.01	0.001	0.05	3000	1	1
0.3	0.01	0.001	0.05	5000	1	1
0.3	0.01	0.001	0.05	10000	1	1
0.3	0.01	0.005	0.001	500	0	0.214
0.3	0.01	0.005	0.001	1000	0	0.31
0.3	0.01	0.005	0.001	2000	0.398	0.49
0.3	0.01	0.005	0.001	3000	0.716	0.626
0.3	0.01	0.005	0.001	5000	0.978	0.866
0.3	0.01	0.005	0.001	10000	1	0.99
0.3	0.01	0.005	0.005	500	0.608	0.544
0.3	0.01	0.005	0.005	1000	0.946	0.822
0.3	0.01	0.005	0.005	2000	1	0.978
0.3	0.01	0.005	0.005	3000	1	1
0.3	0.01	0.005	0.005	5000	1	1
0.3	0.01	0.005	0.005	10000	1	1
0.3	0.01	0.005	0.01	500	0.928	0.798
0.3	0.01	0.005	0.01	1000	1	0.968
0.3	0.01	0.005	0.01	2000	1	1
0.3	0.01	0.005	0.01	3000	1	1
0.3	0.01	0.005	0.01	5000	1	1
0.3	0.01	0.005	0.01	10000	1	1
0.3	0.01	0.005	0.02	500	0.996	0.98
0.3	0.01	0.005	0.02	1000	1	1
0.3	0.01	0.005	0.02	2000	1	1
0.3	0.01	0.005	0.02	3000	1	1
0.3	0.01	0.005	0.02	5000	1	1
0.3	0.01	0.005	0.02	10000	1	1
0.3	0.01	0.005	0.05	500	1	1
0.3	0.01	0.005	0.05	1000	1	1
0.3	0.01	0.005	0.05	2000	1	1
0.3	0.01	0.005	0.05	3000	1	1
0.3	0.01	0.005	0.05	5000	1	1
0.3	0.01	0.005	0.05	10000	1	1
0.3	0.01	0.01	0.001	500	0	0.22
0.3	0.01	0.01	0.001	1000	0	0.342
0.3	0.01	0.01	0.001	2000	0.418	0.512
0.3	0.01	0.01	0.001	3000	0.732	0.652
0.3	0.01	0.01	0.001	5000	0.98	0.886
0.3	0.01	0.01	0.001	10000	1	0.992
0.3	0.01	0.01	0.005	500	0.616	0.554
0.3	0.01	0.01	0.005	1000	0.956	0.824
0.3	0.01	0.01	0.005	2000	1	0.98
0.3	0.01	0.01	0.005	3000	1	0.998
0.3	0.01	0.01	0.005	5000	1	1
0.3	0.01	0.01	0.005	10000	1	1
0.3	0.01	0.01	0.01	500	0.93	0.804
0.3	0.01	0.01	0.01	1000	0.998	0.97
0.3	0.01	0.01	0.01	2000	1	1
0.3	0.01	0.01	0.01	3000	1	1
0.3	0.01	0.01	0.01	5000	1	1
0.3	0.01	0.01	0.01	10000	1	1
0.3	0.01	0.01	0.02	500	0.998	0.978
0.3	0.01	0.01	0.02	1000	1	1
0.3	0.01	0.01	0.02	2000	1	1
0.3	0.01	0.01	0.02	3000	1	1
0.3	0.01	0.01	0.02	5000	1	1
0.3	0.01	0.01	0.02	10000	1	1
0.1	0.02	0.0001	0.001	500	0	0.114
0.1	0.02	0.0001	0.001	1000	0	0.17
0.1	0.02	0.0001	0.001	2000	0.132	0.28
0.1	0.02	0.0001	0.001	3000	0.278	0.338
0.1	0.02	0.0001	0.001	5000	0.478	0.53
0.1	0.02	0.0001	0.001	10000	0.756	0.764
0.3	0.01	0.01	0.05	500	1	1
0.3	0.01	0.01	0.05	1000	1	1
0.3	0.01	0.01	0.05	2000	1	1
0.3	0.01	0.01	0.05	3000	1	1
0.3	0.01	0.01	0.05	5000	1	1
0.3	0.01	0.01	0.05	10000	1	1
0.3	0.01	0.05	0.001	500	0	0.218
0.3	0.01	0.05	0.001	1000	0	0.334
0.3	0.01	0.05	0.001	2000	0.394	0.508
0.3	0.01	0.05	0.001	3000	0.764	0.65
0.3	0.01	0.05	0.001	5000	0.984	0.89
0.3	0.01	0.05	0.001	10000	1	0.99
0.3	0.01	0.05	0.005	500	0.646	0.56
0.3	0.01	0.05	0.005	1000	0.962	0.82
0.3	0.01	0.05	0.005	2000	1	0.976
0.3	0.01	0.05	0.005	3000	1	1
0.3	0.01	0.05	0.005	5000	1	1
0.3	0.01	0.05	0.005	10000	1	1
0.3	0.01	0.05	0.01	500	0.942	0.824
0.3	0.01	0.05	0.01	1000	1	0.974
0.3	0.01	0.05	0.01	2000	1	1
0.3	0.01	0.05	0.01	3000	1	1
0.3	0.01	0.05	0.01	5000	1	1
0.3	0.01	0.05	0.01	10000	1	1
0.3	0.01	0.05	0.02	500	0.996	0.974
0.3	0.01	0.05	0.02	1000	1	1
0.3	0.01	0.05	0.02	2000	1	1
0.3	0.01	0.05	0.02	3000	1	1
0.3	0.01	0.05	0.02	5000	1	1
0.3	0.01	0.05	0.02	10000	1	1
0.3	0.01	0.05	0.05	500	1	1
0.3	0.01	0.05	0.05	1000	1	1
0.3	0.01	0.05	0.05	2000	1	1
0.3	0.01	0.05	0.05	3000	1	1
0.3	0.01	0.05	0.05	5000	1	1
0.3	0.01	0.05	0.05	10000	1	1
0.3	0.02	0.0001	0.001	500	0	0.21
0.3	0.02	0.0001	0.001	1000	0	0.294
0.3	0.02	0.0001	0.001	2000	0.298	0.422
0.3	0.02	0.0001	0.001	3000	0.498	0.494
0.3	0.02	0.0001	0.001	5000	0.74	0.69
0.3	0.02	0.0001	0.001	10000	0.968	0.91
0.3	0.02	0.0001	0.005	500	0.6	0.556
0.3	0.02	0.0001	0.005	1000	0.908	0.81
0.3	0.02	0.0001	0.005	2000	0.998	0.97
0.3	0.02	0.0001	0.005	3000	1	0.996
0.3	0.02	0.0001	0.005	5000	1	1
0.3	0.02	0.0001	0.005	10000	1	1
0.3	0.02	0.0001	0.01	500	0.912	0.806
0.3	0.02	0.0001	0.01	1000	1	0.972
0.3	0.02	0.0001	0.01	2000	1	1
0.3	0.02	0.0001	0.01	3000	1	1
0.3	0.02	0.0001	0.01	5000	1	1
0.3	0.02	0.0001	0.01	10000	1	1
0.3	0.02	0.0001	0.02	500	1	0.972
0.3	0.02	0.0001	0.02	1000	1	1
0.3	0.02	0.0001	0.02	2000	1	1
0.3	0.02	0.0001	0.02	3000	1	1
0.3	0.02	0.0001	0.02	5000	1	1
0.3	0.02	0.0001	0.02	10000	1	1
0.1	0.02	0.0001	0.005	500	0.302	0.33
0.1	0.02	0.0001	0.005	1000	0.554	0.56
0.1	0.02	0.0001	0.005	2000	0.874	0.814
0.1	0.02	0.0001	0.005	3000	0.97	0.938
0.1	0.02	0.0001	0.005	5000	0.996	0.988
0.1	0.02	0.0001	0.005	10000	1	1
0.3	0.02	0.0001	0.05	500	1	1
0.3	0.02	0.0001	0.05	1000	1	1
0.3	0.02	0.0001	0.05	2000	1	1
0.3	0.02	0.0001	0.05	3000	1	1
0.3	0.02	0.0001	0.05	5000	1	1
0.3	0.02	0.0001	0.05	10000	1	1
0.3	0.02	0.001	0.001	500	0	0.128
0.3	0.02	0.001	0.001	1000	0	0.166
0.3	0.02	0.001	0.001	2000	0.174	0.266
0.3	0.02	0.001	0.001	3000	0.288	0.338
0.3	0.02	0.001	0.001	5000	0.448	0.504
0.3	0.02	0.001	0.001	10000	0.82	0.832
0.3	0.02	0.001	0.005	500	0.456	0.466
0.3	0.02	0.001	0.005	1000	0.732	0.676
0.3	0.02	0.001	0.005	2000	0.966	0.902
0.3	0.02	0.001	0.005	3000	0.99	0.98
0.3	0.02	0.001	0.005	5000	1	1
0.3	0.02	0.001	0.005	10000	1	1
0.3	0.02	0.001	0.01	500	0.762	0.722
0.3	0.02	0.001	0.01	1000	0.978	0.946
0.3	0.02	0.001	0.01	2000	1	1
0.3	0.02	0.001	0.01	3000	1	1
0.3	0.02	0.001	0.01	5000	1	1
0.3	0.02	0.001	0.01	10000	1	1
0.3	0.02	0.001	0.02	500	0.988	0.952
0.3	0.02	0.001	0.02	1000	1	1
0.3	0.02	0.001	0.02	2000	1	1
0.3	0.02	0.001	0.02	3000	1	1
0.3	0.02	0.001	0.02	5000	1	1
0.3	0.02	0.001	0.02	10000	1	1
0.3	0.02	0.001	0.05	500	1	1
0.3	0.02	0.001	0.05	1000	1	1
0.3	0.02	0.001	0.05	2000	1	1
0.3	0.02	0.001	0.05	3000	1	1
0.3	0.02	0.001	0.05	5000	1	1
0.3	0.02	0.001	0.05	10000	1	1
0.3	0.02	0.005	0.001	500	0	0.196
0.3	0.02	0.005	0.001	1000	0	0.292
0.3	0.02	0.005	0.001	2000	0.344	0.46
0.3	0.02	0.005	0.001	3000	0.626	0.6
0.3	0.02	0.005	0.001	5000	0.948	0.816
0.3	0.02	0.005	0.001	10000	1	0.984
0.3	0.02	0.005	0.005	500	0.564	0.536
0.3	0.02	0.005	0.005	1000	0.908	0.792
0.3	0.02	0.005	0.005	2000	1	0.976
0.3	0.02	0.005	0.005	3000	1	0.994
0.3	0.02	0.005	0.005	5000	1	1
0.3	0.02	0.005	0.005	10000	1	1
0.3	0.02	0.005	0.01	500	0.878	0.81
0.3	0.02	0.005	0.01	1000	1	0.962
0.3	0.02	0.005	0.01	2000	1	0.998
0.3	0.02	0.005	0.01	3000	1	1
0.3	0.02	0.005	0.01	5000	1	1
0.3	0.02	0.005	0.01	10000	1	1
0.3	0.02	0.005	0.02	500	0.994	0.97
0.3	0.02	0.005	0.02	1000	1	1
0.3	0.02	0.005	0.02	2000	1	1
0.3	0.02	0.005	0.02	3000	1	1
0.3	0.02	0.005	0.02	5000	1	1
0.3	0.02	0.005	0.02	10000	1	1
0.1	0.02	0.0001	0.01	500	0.49	0.522
0.1	0.02	0.0001	0.01	1000	0.83	0.808
0.1	0.02	0.0001	0.01	2000	0.982	0.972
0.1	0.02	0.0001	0.01	3000	1	0.99
0.1	0.02	0.0001	0.01	5000	1	1
0.1	0.02	0.0001	0.01	10000	1	1
0.3	0.02	0.005	0.05	500	1	1
0.3	0.02	0.005	0.05	1000	1	1
0.3	0.02	0.005	0.05	2000	1	1
0.3	0.02	0.005	0.05	3000	1	1
0.3	0.02	0.005	0.05	5000	1	1
0.3	0.02	0.005	0.05	10000	1	1
0.3	0.02	0.01	0.001	500	0	0.202
0.3	0.02	0.01	0.001	1000	0	0.318
0.3	0.02	0.01	0.001	2000	0.388	0.492
0.3	0.02	0.01	0.001	3000	0.698	0.658
0.3	0.02	0.01	0.001	5000	0.976	0.862
0.3	0.02	0.01	0.001	10000	1	0.992
0.3	0.02	0.01	0.005	500	0.606	0.53
0.3	0.02	0.01	0.005	1000	0.93	0.806
0.3	0.02	0.01	0.005	2000	1	0.98
0.3	0.02	0.01	0.005	3000	1	0.998
0.3	0.02	0.01	0.005	5000	1	1
0.3	0.02	0.01	0.005	10000	1	1
0.3	0.02	0.01	0.01	500	0.918	0.784
0.3	0.02	0.01	0.01	1000	0.996	0.97
0.3	0.02	0.01	0.01	2000	1	1
0.3	0.02	0.01	0.01	3000	1	1
0.3	0.02	0.01	0.01	5000	1	1
0.3	0.02	0.01	0.01	10000	1	1
0.3	0.02	0.01	0.02	500	0.994	0.982
0.3	0.02	0.01	0.02	1000	1	0.998
0.3	0.02	0.01	0.02	2000	1	1
0.3	0.02	0.01	0.02	3000	1	1
0.3	0.02	0.01	0.02	5000	1	1
0.3	0.02	0.01	0.02	10000	1	1
0.3	0.02	0.01	0.05	500	1	1
0.3	0.02	0.01	0.05	1000	1	1
0.3	0.02	0.01	0.05	2000	1	1
0.3	0.02	0.01	0.05	3000	1	1
0.3	0.02	0.01	0.05	5000	1	1
0.3	0.02	0.01	0.05	10000	1	1
0.3	0.02	0.05	0.001	500	0	0.202
0.3	0.02	0.05	0.001	1000	0	0.326
0.3	0.02	0.05	0.001	2000	0.402	0.524
0.3	0.02	0.05	0.001	3000	0.774	0.658
0.3	0.02	0.05	0.001	5000	0.976	0.876
0.3	0.02	0.05	0.001	10000	1	0.988
0.3	0.02	0.05	0.005	500	0.636	0.554
0.3	0.02	0.05	0.005	1000	0.966	0.82
0.3	0.02	0.05	0.005	2000	1	0.986
0.3	0.02	0.05	0.005	3000	1	1
0.3	0.02	0.05	0.005	5000	1	1
0.3	0.02	0.05	0.005	10000	1	1
0.3	0.02	0.05	0.01	500	0.948	0.816
0.3	0.02	0.05	0.01	1000	0.998	0.978
0.3	0.02	0.05	0.01	2000	1	1
0.3	0.02	0.05	0.01	3000	1	1
0.3	0.02	0.05	0.01	5000	1	1
0.3	0.02	0.05	0.01	10000	1	1
0.3	0.02	0.05	0.02	500	0.994	0.972
0.3	0.02	0.05	0.02	1000	1	1
0.3	0.02	0.05	0.02	2000	1	1
0.3	0.02	0.05	0.02	3000	1	1
0.3	0.02	0.05	0.02	5000	1	1
0.3	0.02	0.05	0.02	10000	1	1
0.1	0.02	0.0001	0.02	500	0.782	0.73
0.1	0.02	0.0001	0.02	1000	0.964	0.94
0.1	0.02	0.0001	0.02	2000	1	0.998
0.1	0.02	0.0001	0.02	3000	1	1
0.1	0.02	0.0001	0.02	5000	1	1
0.1	0.02	0.0001	0.02	10000	1	1
0.1	0.01	0.0001	0.005	500	0.298	0.332
0.1	0.01	0.0001	0.005	1000	0.554	0.562
0.1	0.01	0.0001	0.005	2000	0.87	0.812
0.1	0.01	0.0001	0.005	3000	0.968	0.936
0.1	0.01	0.0001	0.005	5000	0.994	0.992
0.1	0.01	0.0001	0.005	10000	1	1
0.3	0.02	0.05	0.05	500	1	1
0.3	0.02	0.05	0.05	1000	1	1
0.3	0.02	0.05	0.05	2000	1	1
0.3	0.02	0.05	0.05	3000	1	1
0.3	0.02	0.05	0.05	5000	1	1
0.3	0.02	0.05	0.05	10000	1	1
0.3	0.03	0.0001	0.001	500	0	0.214
0.3	0.03	0.0001	0.001	1000	0	0.294
0.3	0.03	0.0001	0.001	2000	0.298	0.416
0.3	0.03	0.0001	0.001	3000	0.502	0.512
0.3	0.03	0.0001	0.001	5000	0.744	0.684
0.3	0.03	0.0001	0.001	10000	0.968	0.902
0.3	0.03	0.0001	0.005	500	0.606	0.558
0.3	0.03	0.0001	0.005	1000	0.908	0.81
0.3	0.03	0.0001	0.005	2000	0.998	0.972
0.3	0.03	0.0001	0.005	3000	1	1
0.3	0.03	0.0001	0.005	5000	1	1
0.3	0.03	0.0001	0.005	10000	1	1
0.3	0.03	0.0001	0.01	500	0.914	0.808
0.3	0.03	0.0001	0.01	1000	1	0.974
0.3	0.03	0.0001	0.01	2000	1	1
0.3	0.03	0.0001	0.01	3000	1	1
0.3	0.03	0.0001	0.01	5000	1	1
0.3	0.03	0.0001	0.01	10000	1	1
0.3	0.03	0.0001	0.02	500	1	0.972
0.3	0.03	0.0001	0.02	1000	1	1
0.3	0.03	0.0001	0.02	2000	1	1
0.3	0.03	0.0001	0.02	3000	1	1
0.3	0.03	0.0001	0.02	5000	1	1
0.3	0.03	0.0001	0.02	10000	1	1
0.3	0.03	0.0001	0.05	500	1	1
0.3	0.03	0.0001	0.05	1000	1	1
0.3	0.03	0.0001	0.05	2000	1	1
0.3	0.03	0.0001	0.05	3000	1	1
0.3	0.03	0.0001	0.05	5000	1	1
0.3	0.03	0.0001	0.05	10000	1	1
0.3	0.03	0.001	0.001	500	0	0.096
0.3	0.03	0.001	0.001	1000	0	0.138
0.3	0.03	0.001	0.001	2000	0.122	0.166
0.3	0.03	0.001	0.001	3000	0.152	0.204
0.3	0.03	0.001	0.001	5000	0.244	0.306
0.3	0.03	0.001	0.001	10000	0.524	0.518
0.3	0.03	0.001	0.005	500	0.4	0.404
0.3	0.03	0.001	0.005	1000	0.59	0.59
0.3	0.03	0.001	0.005	2000	0.892	0.832
0.3	0.03	0.001	0.005	3000	0.97	0.93
0.3	0.03	0.001	0.005	5000	1	0.996
0.3	0.03	0.001	0.005	10000	1	1
0.3	0.03	0.001	0.01	500	0.714	0.664
0.3	0.03	0.001	0.01	1000	0.948	0.9
0.3	0.03	0.001	0.01	2000	1	0.998
0.3	0.03	0.001	0.01	3000	1	1
0.3	0.03	0.001	0.01	5000	1	1
0.3	0.03	0.001	0.01	10000	1	1
0.3	0.03	0.001	0.02	500	0.974	0.94
0.3	0.03	0.001	0.02	1000	1	0.998
0.3	0.03	0.001	0.02	2000	1	1
0.3	0.03	0.001	0.02	3000	1	1
0.3	0.03	0.001	0.02	5000	1	1
0.3	0.03	0.001	0.02	10000	1	1
0.1	0.02	0.0001	0.05	500	0.976	0.952
0.1	0.02	0.0001	0.05	1000	1	0.998
0.1	0.02	0.0001	0.05	2000	1	1
0.1	0.02	0.0001	0.05	3000	1	1
0.1	0.02	0.0001	0.05	5000	1	1
0.1	0.02	0.0001	0.05	10000	1	1
0.3	0.03	0.001	0.05	500	1	1
0.3	0.03	0.001	0.05	1000	1	1
0.3	0.03	0.001	0.05	2000	1	1
0.3	0.03	0.001	0.05	3000	1	1
0.3	0.03	0.001	0.05	5000	1	1
0.3	0.03	0.001	0.05	10000	1	1
0.3	0.03	0.005	0.001	500	0	0.15
0.3	0.03	0.005	0.001	1000	0	0.236
0.3	0.03	0.005	0.001	2000	0.286	0.422
0.3	0.03	0.005	0.001	3000	0.546	0.576
0.3	0.03	0.005	0.001	5000	0.862	0.748
0.3	0.03	0.005	0.001	10000	0.998	0.976
0.3	0.03	0.005	0.005	500	0.502	0.49
0.3	0.03	0.005	0.005	1000	0.842	0.766
0.3	0.03	0.005	0.005	2000	0.998	0.956
0.3	0.03	0.005	0.005	3000	0.998	0.996
0.3	0.03	0.005	0.005	5000	1	1
0.3	0.03	0.005	0.005	10000	1	1
0.3	0.03	0.005	0.01	500	0.826	0.734
0.3	0.03	0.005	0.01	1000	0.996	0.944
0.3	0.03	0.005	0.01	2000	1	1
0.3	0.03	0.005	0.01	3000	1	1
0.3	0.03	0.005	0.01	5000	1	1
0.3	0.03	0.005	0.01	10000	1	1
0.3	0.03	0.005	0.02	500	0.99	0.956
0.3	0.03	0.005	0.02	1000	1	1
0.3	0.03	0.005	0.02	2000	1	1
0.3	0.03	0.005	0.02	3000	1	1
0.3	0.03	0.005	0.02	5000	1	1
0.3	0.03	0.005	0.02	10000	1	1
0.3	0.03	0.005	0.05	500	1	1
0.3	0.03	0.005	0.05	1000	1	1
0.3	0.03	0.005	0.05	2000	1	1
0.3	0.03	0.005	0.05	3000	1	1
0.3	0.03	0.005	0.05	5000	1	1
0.3	0.03	0.005	0.05	10000	1	1
0.3	0.03	0.01	0.001	500	0	0.18
0.3	0.03	0.01	0.001	1000	0	0.288
0.3	0.03	0.01	0.001	2000	0.348	0.484
0.3	0.03	0.01	0.001	3000	0.634	0.63
0.3	0.03	0.01	0.001	5000	0.942	0.832
0.3	0.03	0.01	0.001	10000	1	0.988
0.3	0.03	0.01	0.005	500	0.56	0.526
0.3	0.03	0.01	0.005	1000	0.898	0.794
0.3	0.03	0.01	0.005	2000	1	0.974
0.3	0.03	0.01	0.005	3000	1	0.992
0.3	0.03	0.01	0.005	5000	1	1
0.3	0.03	0.01	0.005	10000	1	1
0.3	0.03	0.01	0.01	500	0.892	0.784
0.3	0.03	0.01	0.01	1000	0.998	0.966
0.3	0.03	0.01	0.01	2000	1	1
0.3	0.03	0.01	0.01	3000	1	1
0.3	0.03	0.01	0.01	5000	1	1
0.3	0.03	0.01	0.01	10000	1	1
0.3	0.03	0.01	0.02	500	0.99	0.964
0.3	0.03	0.01	0.02	1000	1	0.996
0.3	0.03	0.01	0.02	2000	1	1
0.3	0.03	0.01	0.02	3000	1	1
0.3	0.03	0.01	0.02	5000	1	1
0.3	0.03	0.01	0.02	10000	1	1
0.1	0.02	0.001	0.001	500	0	0.07
0.1	0.02	0.001	0.001	1000	0	0.082
0.1	0.02	0.001	0.001	2000	0.094	0.144
0.1	0.02	0.001	0.001	3000	0.154	0.192
0.1	0.02	0.001	0.001	5000	0.22	0.27
0.1	0.02	0.001	0.001	10000	0.478	0.488
0.3	0.03	0.01	0.05	500	1	1
0.3	0.03	0.01	0.05	1000	1	1
0.3	0.03	0.01	0.05	2000	1	1
0.3	0.03	0.01	0.05	3000	1	1
0.3	0.03	0.01	0.05	5000	1	1
0.3	0.03	0.01	0.05	10000	1	1
0.3	0.03	0.05	0.001	500	0	0.198
0.3	0.03	0.05	0.001	1000	0	0.322
0.3	0.03	0.05	0.001	2000	0.396	0.51
0.3	0.03	0.05	0.001	3000	0.76	0.67
0.3	0.03	0.05	0.001	5000	0.976	0.85
0.3	0.03	0.05	0.001	10000	1	0.986
0.3	0.03	0.05	0.005	500	0.642	0.56
0.3	0.03	0.05	0.005	1000	0.958	0.814
0.3	0.03	0.05	0.005	2000	1	0.986
0.3	0.03	0.05	0.005	3000	1	0.996
0.3	0.03	0.05	0.005	5000	1	1
0.3	0.03	0.05	0.005	10000	1	1
0.3	0.03	0.05	0.01	500	0.938	0.81
0.3	0.03	0.05	0.01	1000	0.998	0.98
0.3	0.03	0.05	0.01	2000	1	1
0.3	0.03	0.05	0.01	3000	1	1
0.3	0.03	0.05	0.01	5000	1	1
0.3	0.03	0.05	0.01	10000	1	1
0.3	0.03	0.05	0.02	500	1	0.964
0.3	0.03	0.05	0.02	1000	1	1
0.3	0.03	0.05	0.02	2000	1	1
0.3	0.03	0.05	0.02	3000	1	1
0.3	0.03	0.05	0.02	5000	1	1
0.3	0.03	0.05	0.02	10000	1	1
0.3	0.03	0.05	0.05	500	1	1
0.3	0.03	0.05	0.05	1000	1	1
0.3	0.03	0.05	0.05	2000	1	1
0.3	0.03	0.05	0.05	3000	1	1
0.3	0.03	0.05	0.05	5000	1	1
0.3	0.03	0.05	0.05	10000	1	1
0.3	0.05	0.0001	0.001	500	0	0.216
0.3	0.05	0.0001	0.001	1000	0	0.3
0.3	0.05	0.0001	0.001	2000	0.302	0.42
0.3	0.05	0.0001	0.001	3000	0.508	0.51
0.3	0.05	0.0001	0.001	5000	0.748	0.68
0.3	0.05	0.0001	0.001	10000	0.97	0.9
0.3	0.05	0.0001	0.005	500	0.618	0.558
0.3	0.05	0.0001	0.005	1000	0.908	0.812
0.3	0.05	0.0001	0.005	2000	0.998	0.97
0.3	0.05	0.0001	0.005	3000	1	1
0.3	0.05	0.0001	0.005	5000	1	1
0.3	0.05	0.0001	0.005	10000	1	1
0.3	0.05	0.0001	0.01	500	0.922	0.808
0.3	0.05	0.0001	0.01	1000	1	0.978
0.3	0.05	0.0001	0.01	2000	1	1
0.3	0.05	0.0001	0.01	3000	1	1
0.3	0.05	0.0001	0.01	5000	1	1
0.3	0.05	0.0001	0.01	10000	1	1
0.3	0.05	0.0001	0.02	500	1	0.974
0.3	0.05	0.0001	0.02	1000	1	1
0.3	0.05	0.0001	0.02	2000	1	1
0.3	0.05	0.0001	0.02	3000	1	1
0.3	0.05	0.0001	0.02	5000	1	1
0.3	0.05	0.0001	0.02	10000	1	1
0.1	0.02	0.001	0.005	500	0.216	0.276
0.1	0.02	0.001	0.005	1000	0.4	0.428
0.1	0.02	0.001	0.005	2000	0.714	0.69
0.1	0.02	0.001	0.005	3000	0.84	0.838
0.1	0.02	0.001	0.005	5000	0.968	0.954
0.1	0.02	0.001	0.005	10000	1	0.998
0.3	0.05	0.0001	0.05	500	1	1
0.3	0.05	0.0001	0.05	1000	1	1
0.3	0.05	0.0001	0.05	2000	1	1
0.3	0.05	0.0001	0.05	3000	1	1
0.3	0.05	0.0001	0.05	5000	1	1
0.3	0.05	0.0001	0.05	10000	1	1
0.3	0.05	0.001	0.001	500	0	0.086
0.3	0.05	0.001	0.001	1000	0	0.114
0.3	0.05	0.001	0.001	2000	0.09	0.114
0.3	0.05	0.001	0.001	3000	0.124	0.144
0.3	0.05	0.001	0.001	5000	0.194	0.216
0.3	0.05	0.001	0.001	10000	0.44	0.384
0.3	0.05	0.001	0.005	500	0.372	0.38
0.3	0.05	0.001	0.005	1000	0.496	0.522
0.3	0.05	0.001	0.005	2000	0.77	0.73
0.3	0.05	0.001	0.005	3000	0.894	0.844
0.3	0.05	0.001	0.005	5000	0.986	0.954
0.3	0.05	0.001	0.005	10000	1	1
0.3	0.05	0.001	0.01	500	0.686	0.634
0.3	0.05	0.001	0.01	1000	0.922	0.874
0.3	0.05	0.001	0.01	2000	1	0.992
0.3	0.05	0.001	0.01	3000	1	1
0.3	0.05	0.001	0.01	5000	1	1
0.3	0.05	0.001	0.01	10000	1	1
0.3	0.05	0.001	0.02	500	0.97	0.924
0.3	0.05	0.001	0.02	1000	1	0.996
0.3	0.05	0.001	0.02	2000	1	1
0.3	0.05	0.001	0.02	3000	1	1
0.3	0.05	0.001	0.02	5000	1	1
0.3	0.05	0.001	0.02	10000	1	1
0.3	0.05	0.001	0.05	500	1	1
0.3	0.05	0.001	0.05	1000	1	1
0.3	0.05	0.001	0.05	2000	1	1
0.3	0.05	0.001	0.05	3000	1	1
0.3	0.05	0.001	0.05	5000	1	1
0.3	0.05	0.001	0.05	10000	1	1
0.3	0.05	0.005	0.001	500	0	0.096
0.3	0.05	0.005	0.001	1000	0	0.162
0.3	0.05	0.005	0.001	2000	0.228	0.312
0.3	0.05	0.005	0.001	3000	0.396	0.472
0.3	0.05	0.005	0.001	5000	0.716	0.658
0.3	0.05	0.005	0.001	10000	0.976	0.94
0.3	0.05	0.005	0.005	500	0.36	0.388
0.3	0.05	0.005	0.005	1000	0.654	0.64
0.3	0.05	0.005	0.005	2000	0.96	0.888
0.3	0.05	0.005	0.005	3000	0.994	0.976
0.3	0.05	0.005	0.005	5000	1	0.998
0.3	0.05	0.005	0.005	10000	1	1
0.3	0.05	0.005	0.01	500	0.702	0.668
0.3	0.05	0.005	0.01	1000	0.952	0.902
0.3	0.05	0.005	0.01	2000	1	0.99
0.3	0.05	0.005	0.01	3000	1	1
0.3	0.05	0.005	0.01	5000	1	1
0.3	0.05	0.005	0.01	10000	1	1
0.3	0.05	0.005	0.02	500	0.964	0.918
0.3	0.05	0.005	0.02	1000	1	1
0.3	0.05	0.005	0.02	2000	1	1
0.3	0.05	0.005	0.02	3000	1	1
0.3	0.05	0.005	0.02	5000	1	1
0.3	0.05	0.005	0.02	10000	1	1
0.1	0.02	0.001	0.01	500	0.428	0.478
0.1	0.02	0.001	0.01	1000	0.7	0.7
0.1	0.02	0.001	0.01	2000	0.96	0.936
0.1	0.02	0.001	0.01	3000	0.994	0.984
0.1	0.02	0.001	0.01	5000	1	1
0.1	0.02	0.001	0.01	10000	1	1
0.3	0.05	0.005	0.05	500	1	1
0.3	0.05	0.005	0.05	1000	1	1
0.3	0.05	0.005	0.05	2000	1	1
0.3	0.05	0.005	0.05	3000	1	1
0.3	0.05	0.005	0.05	5000	1	1
0.3	0.05	0.005	0.05	10000	1	1
0.3	0.05	0.01	0.001	500	0	0.152
0.3	0.05	0.01	0.001	1000	0	0.258
0.3	0.05	0.01	0.001	2000	0.278	0.392
0.3	0.05	0.01	0.001	3000	0.54	0.552
0.3	0.05	0.01	0.001	5000	0.852	0.772
0.3	0.05	0.01	0.001	10000	1	0.97
0.3	0.05	0.01	0.005	500	0.488	0.478
0.3	0.05	0.01	0.005	1000	0.828	0.774
0.3	0.05	0.01	0.005	2000	0.994	0.97
0.3	0.05	0.01	0.005	3000	1	0.994
0.3	0.05	0.01	0.005	5000	1	1
0.3	0.05	0.01	0.005	10000	1	1
0.3	0.05	0.01	0.01	500	0.784	0.742
0.3	0.05	0.01	0.01	1000	0.988	0.948
0.3	0.05	0.01	0.01	2000	1	1
0.3	0.05	0.01	0.01	3000	1	1
0.3	0.05	0.01	0.01	5000	1	1
0.3	0.05	0.01	0.01	10000	1	1
0.3	0.05	0.01	0.02	500	0.982	0.94
0.3	0.05	0.01	0.02	1000	1	0.998
0.3	0.05	0.01	0.02	2000	1	1
0.3	0.05	0.01	0.02	3000	1	1
0.3	0.05	0.01	0.02	5000	1	1
0.3	0.05	0.01	0.02	10000	1	1
0.3	0.05	0.01	0.05	500	1	1
0.3	0.05	0.01	0.05	1000	1	1
0.3	0.05	0.01	0.05	2000	1	1
0.3	0.05	0.01	0.05	3000	1	1
0.3	0.05	0.01	0.05	5000	1	1
0.3	0.05	0.01	0.05	10000	1	1
0.3	0.05	0.05	0.001	500	0	0.188
0.3	0.05	0.05	0.001	1000	0	0.32
0.3	0.05	0.05	0.001	2000	0.358	0.482
0.3	0.05	0.05	0.001	3000	0.73	0.644
0.3	0.05	0.05	0.001	5000	0.984	0.832
0.3	0.05	0.05	0.001	10000	1	0.988
0.3	0.05	0.05	0.005	500	0.626	0.576
0.3	0.05	0.05	0.005	1000	0.938	0.81
0.3	0.05	0.05	0.005	2000	1	0.982
0.3	0.05	0.05	0.005	3000	1	1
0.3	0.05	0.05	0.005	5000	1	1
0.3	0.05	0.05	0.005	10000	1	1
0.3	0.05	0.05	0.01	500	0.908	0.804
0.3	0.05	0.05	0.01	1000	0.998	0.98
0.3	0.05	0.05	0.01	2000	1	1
0.3	0.05	0.05	0.01	3000	1	1
0.3	0.05	0.05	0.01	5000	1	1
0.3	0.05	0.05	0.01	10000	1	1
0.3	0.05	0.05	0.02	500	1	0.974
0.3	0.05	0.05	0.02	1000	1	1
0.3	0.05	0.05	0.02	2000	1	1
0.3	0.05	0.05	0.02	3000	1	1
0.3	0.05	0.05	0.02	5000	1	1
0.3	0.05	0.05	0.02	10000	1	1
0.1	0.02	0.001	0.02	500	0.708	0.694
0.1	0.02	0.001	0.02	1000	0.952	0.922
0.1	0.02	0.001	0.02	2000	1	0.998
0.1	0.02	0.001	0.02	3000	1	1
0.1	0.02	0.001	0.02	5000	1	1
0.1	0.02	0.001	0.02	10000	1	1
0.3	0.05	0.05	0.05	500	1	0.998
0.3	0.05	0.05	0.05	1000	1	1
0.3	0.05	0.05	0.05	2000	1	1
0.3	0.05	0.05	0.05	3000	1	1
0.3	0.05	0.05	0.05	5000	1	1
0.3	0.05	0.05	0.05	10000	1	1
0.3	0.1	0.0001	0.001	500	0	0.222
0.3	0.1	0.0001	0.001	1000	0	0.304
0.3	0.1	0.0001	0.001	2000	0.306	0.434
0.3	0.1	0.0001	0.001	3000	0.536	0.52
0.3	0.1	0.0001	0.001	5000	0.758	0.678
0.3	0.1	0.0001	0.001	10000	0.972	0.9
0.3	0.1	0.0001	0.005	500	0.642	0.57
0.3	0.1	0.0001	0.005	1000	0.922	0.814
0.3	0.1	0.0001	0.005	2000	0.998	0.974
0.3	0.1	0.0001	0.005	3000	1	1
0.3	0.1	0.0001	0.005	5000	1	1
0.3	0.1	0.0001	0.005	10000	1	1
0.3	0.1	0.0001	0.01	500	0.928	0.81
0.3	0.1	0.0001	0.01	1000	1	0.98
0.3	0.1	0.0001	0.01	2000	1	1
0.3	0.1	0.0001	0.01	3000	1	1
0.3	0.1	0.0001	0.01	5000	1	1
0.3	0.1	0.0001	0.01	10000	1	1
0.3	0.1	0.0001	0.02	500	1	0.978
0.3	0.1	0.0001	0.02	1000	1	1
0.3	0.1	0.0001	0.02	2000	1	1
0.3	0.1	0.0001	0.02	3000	1	1
0.3	0.1	0.0001	0.02	5000	1	1
0.3	0.1	0.0001	0.02	10000	1	1
0.3	0.1	0.0001	0.05	500	1	1
0.3	0.1	0.0001	0.05	1000	1	1
0.3	0.1	0.0001	0.05	2000	1	1
0.3	0.1	0.0001	0.05	3000	1	1
0.3	0.1	0.0001	0.05	5000	1	1
0.3	0.1	0.0001	0.05	10000	1	1
0.3	0.1	0.001	0.001	500	0	0.09
0.3	0.1	0.001	0.001	1000	0	0.114
0.3	0.1	0.001	0.001	2000	0.094	0.114
0.3	0.1	0.001	0.001	3000	0.124	0.154
0.3	0.1	0.001	0.001	5000	0.202	0.214
0.3	0.1	0.001	0.001	10000	0.438	0.394
0.3	0.1	0.001	0.005	500	0.376	0.388
0.3	0.1	0.001	0.005	1000	0.492	0.524
0.3	0.1	0.001	0.005	2000	0.76	0.734
0.3	0.1	0.001	0.005	3000	0.886	0.852
0.3	0.1	0.001	0.005	5000	0.98	0.942
0.3	0.1	0.001	0.005	10000	1	1
0.3	0.1	0.001	0.01	500	0.698	0.642
0.3	0.1	0.001	0.01	1000	0.928	0.876
0.3	0.1	0.001	0.01	2000	1	0.994
0.3	0.1	0.001	0.01	3000	1	1
0.3	0.1	0.001	0.01	5000	1	1
0.3	0.1	0.001	0.01	10000	1	1
0.3	0.1	0.001	0.02	500	0.974	0.926
0.3	0.1	0.001	0.02	1000	1	0.998
0.3	0.1	0.001	0.02	2000	1	1
0.3	0.1	0.001	0.02	3000	1	1
0.3	0.1	0.001	0.02	5000	1	1
0.3	0.1	0.001	0.02	10000	1	1
0.1	0.02	0.001	0.05	500	0.966	0.94
0.1	0.02	0.001	0.05	1000	0.998	1
0.1	0.02	0.001	0.05	2000	1	1
0.1	0.02	0.001	0.05	3000	1	1
0.1	0.02	0.001	0.05	5000	1	1
0.1	0.02	0.001	0.05	10000	1	1
0.3	0.1	0.001	0.05	500	1	1
0.3	0.1	0.001	0.05	1000	1	1
0.3	0.1	0.001	0.05	2000	1	1
0.3	0.1	0.001	0.05	3000	1	1
0.3	0.1	0.001	0.05	5000	1	1
0.3	0.1	0.001	0.05	10000	1	1
0.3	0.1	0.005	0.001	500	0	0.06
0.3	0.1	0.005	0.001	1000	0	0.088
0.3	0.1	0.005	0.001	2000	0.21	0.256
0.3	0.1	0.005	0.001	3000	0.376	0.424
0.3	0.1	0.005	0.001	5000	0.666	0.61
0.3	0.1	0.005	0.001	10000	0.944	0.926
0.3	0.1	0.005	0.005	500	0.182	0.2
0.3	0.1	0.005	0.005	1000	0.282	0.328
0.3	0.1	0.005	0.005	2000	0.636	0.614
0.3	0.1	0.005	0.005	3000	0.774	0.766
0.3	0.1	0.005	0.005	5000	0.912	0.92
0.3	0.1	0.005	0.005	10000	0.998	0.996
0.3	0.1	0.005	0.01	500	0.322	0.4
0.3	0.1	0.005	0.01	1000	0.614	0.638
0.3	0.1	0.005	0.01	2000	0.878	0.846
0.3	0.1	0.005	0.01	3000	0.96	0.964
0.3	0.1	0.005	0.01	5000	1	0.996
0.3	0.1	0.005	0.01	10000	1	1
0.3	0.1	0.005	0.02	500	0.79	0.768
0.3	0.1	0.005	0.02	1000	0.978	0.944
0.3	0.1	0.005	0.02	2000	1	1
0.3	0.1	0.005	0.02	3000	1	1
0.3	0.1	0.005	0.02	5000	1	1
0.3	0.1	0.005	0.02	10000	1	1
0.3	0.1	0.005	0.05	500	1	0.998
0.3	0.1	0.005	0.05	1000	1	1
0.3	0.1	0.005	0.05	2000	1	1
0.3	0.1	0.005	0.05	3000	1	1
0.3	0.1	0.005	0.05	5000	1	1
0.3	0.1	0.005	0.05	10000	1	1
0.3	0.1	0.01	0.001	500	0	0.098
0.3	0.1	0.01	0.001	1000	0	0.188
0.3	0.1	0.01	0.001	2000	0.236	0.324
0.3	0.1	0.01	0.001	3000	0.45	0.476
0.3	0.1	0.01	0.001	5000	0.762	0.694
0.3	0.1	0.01	0.001	10000	0.988	0.952
0.3	0.1	0.01	0.005	500	0.28	0.286
0.3	0.1	0.01	0.005	1000	0.594	0.562
0.3	0.1	0.01	0.005	2000	0.91	0.894
0.3	0.1	0.01	0.005	3000	0.982	0.956
0.3	0.1	0.01	0.005	5000	1	0.994
0.3	0.1	0.01	0.005	10000	1	1
0.3	0.1	0.01	0.01	500	0.534	0.568
0.3	0.1	0.01	0.01	1000	0.892	0.832
0.3	0.1	0.01	0.01	2000	0.996	0.978
0.3	0.1	0.01	0.01	3000	1	1
0.3	0.1	0.01	0.01	5000	1	1
0.3	0.1	0.01	0.01	10000	1	1
0.3	0.1	0.01	0.02	500	0.882	0.864
0.3	0.1	0.01	0.02	1000	0.998	0.98
0.3	0.1	0.01	0.02	2000	1	1
0.3	0.1	0.01	0.02	3000	1	1
0.3	0.1	0.01	0.02	5000	1	1
0.3	0.1	0.01	0.02	10000	1	1
0.1	0.02	0.005	0.001	500	0	0.102
0.1	0.02	0.005	0.001	1000	0	0.158
0.1	0.02	0.005	0.001	2000	0.19	0.272
0.1	0.02	0.005	0.001	3000	0.326	0.386
0.1	0.02	0.005	0.001	5000	0.596	0.566
0.1	0.02	0.005	0.001	10000	0.9	0.878
0.3	0.1	0.01	0.05	500	1	0.998
0.3	0.1	0.01	0.05	1000	1	1
0.3	0.1	0.01	0.05	2000	1	1
0.3	0.1	0.01	0.05	3000	1	1
0.3	0.1	0.01	0.05	5000	1	1
0.3	0.1	0.01	0.05	10000	1	1
0.3	0.1	0.05	0.001	500	0	0.168
0.3	0.1	0.05	0.001	1000	0	0.284
0.3	0.1	0.05	0.001	2000	0.322	0.446
0.3	0.1	0.05	0.001	3000	0.676	0.612
0.3	0.1	0.05	0.001	5000	0.944	0.822
0.3	0.1	0.05	0.001	10000	1	0.978
0.3	0.1	0.05	0.005	500	0.576	0.506
0.3	0.1	0.05	0.005	1000	0.872	0.786
0.3	0.1	0.05	0.005	2000	0.998	0.966
0.3	0.1	0.05	0.005	3000	1	1
0.3	0.1	0.05	0.005	5000	1	1
0.3	0.1	0.05	0.005	10000	1	1
0.3	0.1	0.05	0.01	500	0.888	0.784
0.3	0.1	0.05	0.01	1000	0.992	0.974
0.3	0.1	0.05	0.01	2000	1	1
0.3	0.1	0.05	0.01	3000	1	1
0.3	0.1	0.05	0.01	5000	1	1
0.3	0.1	0.05	0.01	10000	1	1
0.3	0.1	0.05	0.02	500	0.988	0.97
0.3	0.1	0.05	0.02	1000	1	1
0.3	0.1	0.05	0.02	2000	1	1
0.3	0.1	0.05	0.02	3000	1	1
0.3	0.1	0.05	0.02	5000	1	1
0.3	0.1	0.05	0.02	10000	1	1
0.3	0.1	0.05	0.05	500	1	1
0.3	0.1	0.05	0.05	1000	1	1
0.3	0.1	0.05	0.05	2000	1	1
0.3	0.1	0.05	0.05	3000	1	1
0.3	0.1	0.05	0.05	5000	1	1
0.3	0.1	0.05	0.05	10000	1	1
0.4	0.01	0.0001	0.001	500	0	0.234
0.4	0.01	0.0001	0.001	1000	0	0.336
0.4	0.01	0.0001	0.001	2000	0.34	0.438
0.4	0.01	0.0001	0.001	3000	0.57	0.53
0.4	0.01	0.0001	0.001	5000	0.782	0.722
0.4	0.01	0.0001	0.001	10000	0.984	0.908
0.4	0.01	0.0001	0.005	500	0.72	0.62
0.4	0.01	0.0001	0.005	1000	0.946	0.82
0.4	0.01	0.0001	0.005	2000	1	0.978
0.4	0.01	0.0001	0.005	3000	1	0.994
0.4	0.01	0.0001	0.005	5000	1	1
0.4	0.01	0.0001	0.005	10000	1	1
0.4	0.01	0.0001	0.01	500	0.962	0.842
0.4	0.01	0.0001	0.01	1000	1	0.982
0.4	0.01	0.0001	0.01	2000	1	1
0.4	0.01	0.0001	0.01	3000	1	1
0.4	0.01	0.0001	0.01	5000	1	1
0.4	0.01	0.0001	0.01	10000	1	1
0.4	0.01	0.0001	0.02	500	1	0.988
0.4	0.01	0.0001	0.02	1000	1	1
0.4	0.01	0.0001	0.02	2000	1	1
0.4	0.01	0.0001	0.02	3000	1	1
0.4	0.01	0.0001	0.02	5000	1	1
0.4	0.01	0.0001	0.02	10000	1	1
0.1	0.02	0.005	0.005	500	0.246	0.288
0.1	0.02	0.005	0.005	1000	0.53	0.5
0.1	0.02	0.005	0.005	2000	0.84	0.806
0.1	0.02	0.005	0.005	3000	0.952	0.924
0.1	0.02	0.005	0.005	5000	0.996	0.994
0.1	0.02	0.005	0.005	10000	1	1
0.4	0.01	0.0001	0.05	500	1	1
0.4	0.01	0.0001	0.05	1000	1	1
0.4	0.01	0.0001	0.05	2000	1	1
0.4	0.01	0.0001	0.05	3000	1	1
0.4	0.01	0.0001	0.05	5000	1	1
0.4	0.01	0.0001	0.05	10000	1	1
0.4	0.01	0.001	0.001	500	0	0.18
0.4	0.01	0.001	0.001	1000	0	0.306
0.4	0.01	0.001	0.001	2000	0.294	0.462
0.4	0.01	0.001	0.001	3000	0.656	0.616
0.4	0.01	0.001	0.001	5000	0.934	0.832
0.4	0.01	0.001	0.001	10000	1	0.974
0.4	0.01	0.001	0.005	500	0.684	0.568
0.4	0.01	0.001	0.005	1000	0.946	0.83
0.4	0.01	0.001	0.005	2000	1	0.984
0.4	0.01	0.001	0.005	3000	1	1
0.4	0.01	0.001	0.005	5000	1	1
0.4	0.01	0.001	0.005	10000	1	1
0.4	0.01	0.001	0.01	500	0.944	0.836
0.4	0.01	0.001	0.01	1000	1	0.978
0.4	0.01	0.001	0.01	2000	1	1
0.4	0.01	0.001	0.01	3000	1	1
0.4	0.01	0.001	0.01	5000	1	1
0.4	0.01	0.001	0.01	10000	1	1
0.4	0.01	0.001	0.02	500	1	0.98
0.4	0.01	0.001	0.02	1000	1	1
0.4	0.01	0.001	0.02	2000	1	1
0.4	0.01	0.001	0.02	3000	1	1
0.4	0.01	0.001	0.02	5000	1	1
0.4	0.01	0.001	0.02	10000	1	1
0.4	0.01	0.001	0.05	500	1	1
0.4	0.01	0.001	0.05	1000	1	1
0.4	0.01	0.001	0.05	2000	1	1
0.4	0.01	0.001	0.05	3000	1	1
0.4	0.01	0.001	0.05	5000	1	1
0.4	0.01	0.001	0.05	10000	1	1
0.4	0.01	0.005	0.001	500	0	0.238
0.4	0.01	0.005	0.001	1000	0	0.364
0.4	0.01	0.005	0.001	2000	0.428	0.532
0.4	0.01	0.005	0.001	3000	0.824	0.666
0.4	0.01	0.005	0.001	5000	0.996	0.888
0.4	0.01	0.005	0.001	10000	1	0.992
0.4	0.01	0.005	0.005	500	0.76	0.606
0.4	0.01	0.005	0.005	1000	0.992	0.862
0.4	0.01	0.005	0.005	2000	1	0.992
0.4	0.01	0.005	0.005	3000	1	0.998
0.4	0.01	0.005	0.005	5000	1	1
0.4	0.01	0.005	0.005	10000	1	1
0.4	0.01	0.005	0.01	500	0.984	0.858
0.4	0.01	0.005	0.01	1000	1	0.988
0.4	0.01	0.005	0.01	2000	1	1
0.4	0.01	0.005	0.01	3000	1	1
0.4	0.01	0.005	0.01	5000	1	1
0.4	0.01	0.005	0.01	10000	1	1
0.4	0.01	0.005	0.02	500	1	0.986
0.4	0.01	0.005	0.02	1000	1	1
0.4	0.01	0.005	0.02	2000	1	1
0.4	0.01	0.005	0.02	3000	1	1
0.4	0.01	0.005	0.02	5000	1	1
0.4	0.01	0.005	0.02	10000	1	1
0.1	0.02	0.005	0.01	500	0.432	0.494
0.1	0.02	0.005	0.01	1000	0.812	0.772
0.1	0.02	0.005	0.01	2000	0.968	0.962
0.1	0.02	0.005	0.01	3000	0.998	0.994
0.1	0.02	0.005	0.01	5000	1	1
0.1	0.02	0.005	0.01	10000	1	1
0.4	0.01	0.005	0.05	500	1	1
0.4	0.01	0.005	0.05	1000	1	1
0.4	0.01	0.005	0.05	2000	1	1
0.4	0.01	0.005	0.05	3000	1	1
0.4	0.01	0.005	0.05	5000	1	1
0.4	0.01	0.005	0.05	10000	1	1
0.4	0.01	0.01	0.001	500	0	0.24
0.4	0.01	0.01	0.001	1000	0	0.38
0.4	0.01	0.01	0.001	2000	0.452	0.54
0.4	0.01	0.01	0.001	3000	0.876	0.688
0.4	0.01	0.01	0.001	5000	0.998	0.914
0.4	0.01	0.01	0.001	10000	1	0.994
0.4	0.01	0.01	0.005	500	0.758	0.602
0.4	0.01	0.01	0.005	1000	0.988	0.856
0.4	0.01	0.01	0.005	2000	1	0.99
0.4	0.01	0.01	0.005	3000	1	0.998
0.4	0.01	0.01	0.005	5000	1	1
0.4	0.01	0.01	0.005	10000	1	1
0.4	0.01	0.01	0.01	500	0.984	0.866
0.4	0.01	0.01	0.01	1000	1	0.99
0.4	0.01	0.01	0.01	2000	1	1
0.4	0.01	0.01	0.01	3000	1	1
0.4	0.01	0.01	0.01	5000	1	1
0.4	0.01	0.01	0.01	10000	1	1
0.4	0.01	0.01	0.02	500	1	0.984
0.4	0.01	0.01	0.02	1000	1	1
0.4	0.01	0.01	0.02	2000	1	1
0.4	0.01	0.01	0.02	3000	1	1
0.4	0.01	0.01	0.02	5000	1	1
0.4	0.01	0.01	0.02	10000	1	1
0.4	0.01	0.01	0.05	500	1	1
0.4	0.01	0.01	0.05	1000	1	1
0.4	0.01	0.01	0.05	2000	1	1
0.4	0.01	0.01	0.05	3000	1	1
0.4	0.01	0.01	0.05	5000	1	1
0.4	0.01	0.01	0.05	10000	1	1
0.4	0.01	0.05	0.001	500	0	0.244
0.4	0.01	0.05	0.001	1000	0	0.37
0.4	0.01	0.05	0.001	2000	0.454	0.552
0.4	0.01	0.05	0.001	3000	0.88	0.682
0.4	0.01	0.05	0.001	5000	0.998	0.9
0.4	0.01	0.05	0.001	10000	1	0.99
0.4	0.01	0.05	0.005	500	0.782	0.628
0.4	0.01	0.05	0.005	1000	0.992	0.872
0.4	0.01	0.05	0.005	2000	1	0.99
0.4	0.01	0.05	0.005	3000	1	1
0.4	0.01	0.05	0.005	5000	1	1
0.4	0.01	0.05	0.005	10000	1	1
0.4	0.01	0.05	0.01	500	0.99	0.868
0.4	0.01	0.05	0.01	1000	1	0.986
0.4	0.01	0.05	0.01	2000	1	1
0.4	0.01	0.05	0.01	3000	1	1
0.4	0.01	0.05	0.01	5000	1	1
0.4	0.01	0.05	0.01	10000	1	1
0.4	0.01	0.05	0.02	500	1	0.988
0.4	0.01	0.05	0.02	1000	1	1
0.4	0.01	0.05	0.02	2000	1	1
0.4	0.01	0.05	0.02	3000	1	1
0.4	0.01	0.05	0.02	5000	1	1
0.4	0.01	0.05	0.02	10000	1	1
0.1	0.02	0.005	0.02	500	0.722	0.72
0.1	0.02	0.005	0.02	1000	0.95	0.936
0.1	0.02	0.005	0.02	2000	1	1
0.1	0.02	0.005	0.02	3000	1	1
0.1	0.02	0.005	0.02	5000	1	1
0.1	0.02	0.005	0.02	10000	1	1
0.1	0.01	0.0001	0.01	500	0.488	0.518
0.1	0.01	0.0001	0.01	1000	0.824	0.794
0.1	0.01	0.0001	0.01	2000	0.982	0.972
0.1	0.01	0.0001	0.01	3000	1	0.992
[truncated: 1,754 more rows]
