# Supplementary material for: Contextualizing genetic risk score for disease screening and rare variant discovery
Source: Nat Commun. 2021 Jul 20;12:4418. doi: 10.1038/s41467-021-24387-z (PMC8292385; doi:10.1038/s41467-021-24387-z)
Supplement: Supplementary file 5 — Supplementary Data 2 [file 41467_2021_24387_MOESM5_ESM.xlsx]

## Sheet: Supplemenary Data 2
Supplemenary Data 2. Summary-statistics and prediction results from the UK Biobank																			Number of LEV carriers per 1000 cases
In columns A-R, we summarized the empirical data from multiple UK Biobank-based sources. Based on the parameters estimated from the UK Biobank, we estimated the utility for observing lower polygenic burden (PB) in large-effect variant (LEV) carriers than non-carriers, among cases (column S). We also estimated the number of LEV carriers per 1000 cases for different PB percentiles (columns T-AM).
WES_data_source	UKB_phenotype_code	UKB_phenotype_name	UKB_phenotype_description	h2_PB	h2_se_PB	genotype_exwas	genename_exwas	variant_annotation	minor_allele_LEV	OR_LEV	MAF_LEV	h2_LEV	pvalue_LEV	n_cases	n_controls	sample_size	prevalence	utility	PB percentile group 1 mean	PB percentile group 1 sd	PB percentile group 2 mean	PB percentile group 2 sd	PB percentile group 3 mean	PB percentile group 3 sd	PB percentile group 4 mean	PB percentile group 4 sd	PB percentile group 5 mean	PB percentile group 5 sd	PB percentile group 6 mean	PB percentile group 6 sd	PB percentile group 7 mean	PB percentile group 7 sd	PB percentile group 8 mean	PB percentile group 8 sd	PB percentile group 9 mean	PB percentile group 9 sd	PB percentile group 10 mean	PB percentile group 10 sd
Slavé Petrovski	20001_1002	breast cancer (20001_1002)	Cancer code, self-reported: breast cancer	0.14387	0.0254763	22-28695868-AG-A	'CHEK2'	frameshift_variant	A	3.5298	0.00187489	0.000904189	5.232e-12	7968	186185	194153	0.0410398	0.416	16.1253	59.2028	14.1676	14.4002	12.8655	5.95495	11.3761	2.93579	10.054	2.1368	8.85484	2.03688	7.936	2.57561	7.3046	4.35597	6.74782	12.1907	8.53016	57.8101
Slavé Petrovski	20001_1044	prostate cancer	Cancer code, self-reported: prostate cancer	0.173081	0.0542017	17-48728343-C-T	'HOXB13'	missense_variant	T	5.1064	0.00173585	0.00139857	6.526e-09	2653	164335	166988	0.0158874	0.45	36.6682	87.0857	25.0527	32.7746	20.987	11.8462	17.2331	6.825	14.6751	4.73029	12.5662	4.21976	10.6273	5.3652	9.2845	8.09657	7.37024	14.2784	5.67384	25.7645
Slavé Petrovski	20001_1059	malignant melanoma	Cancer code, self-reported: malignant melanoma	0.160494	0.0779682	9-21971200-C-G	'CDKN2A'	missense_variant	G	280.512	3.02971e-05	0.000292544	3.888e-11	1182	165806	166988	0.00707835	0.41	31.2742	97.6433	14.0789	29.7957	7.92554	10.5904	5.03298	5.47713	3.08082	3.22843	1.84524	2.5147	1.24428	2.67917	0.77306	3.16199	0.70114	5.91039	0	0
Slavé Petrovski	20001_1061	basal cell carcinoma	Cancer code, self-reported: basal cell carcinoma	0.177768	0.03982	16-89919709-C-T	'MC1R'	missense_variant	T	1.5055	0.101073	0.00460218	2.491e-17	3441	357700	361141	0.00952813	0.566	319.525	213.517	306.166	71.2675	295.572	34.2153	283.735	18.7162	274.768	14.8478	265.183	14.9052	256.501	20.7222	247.569	32.9909	236.813	80.0244	231.686	197.003
Slavé Petrovski	20002_1093	pulmonary embolism	Non-cancer illness code, self-reported: pulmonary embolism +/- dvt	0.302221	0.0744364	1-169549811-C-T	'F5'	missense_variant	T	2.0374	0.022702	0.00340461	1.775e-12	1383	165605	166988	0.00828203	0.518	132.256	172.865	122.479	71.5852	113.284	36.044	101.256	22.6491	93.4852	15.5635	83.4554	15.0614	75.7437	18.4631	69.5194	27.7016	62.8142	56.9028	54.8864	112.977
Slavé Petrovski	20002_1094	deep venous thrombosis (dvt)	Non-cancer illness code, self-reported: deep venous thrombosis (dvt)	0.163175	0.0537233	1-169549811-C-T	'F5'	missense_variant	T	2.6212	0.023304	0.00638448	3.434e-57	2988	164000	166988	0.0178935	0.776	151.58	158.757	144.918	66.2107	132.488	27.9628	117.398	16.538	108.209	12.3022	99.49	10.9712	89.3913	13.6163	82.3722	22.3632	74.0817	45.299	67.5466	110.373
Slavé Petrovski	20002_1162	cholelithiasis/gall stones	Non-cancer illness code, self-reported: cholelithiasis/gall stones	0.0866673	0.0218588	2-43839108-G-C	'ABCG8'	missense_variant	C	2.1795	0.0647307	0.0110483	5.104e-73	5941	355200	361141	0.0164506	0.884	284.645	204.507	279.734	67.8438	264.269	26.0014	251.224	14.911	239.152	11.0231	228.372	11.2386	217.026	14.5593	208.684	24.3969	196.01	54.6446	191.423	157.954
J. Brent Richards	20002_1223	Type 2 Diabetes	Non-cancer illness code, self-reported: type 2 diabetes	0.1228	0.0442	see the preprint for details	see the preprint for details	see the preprint for details	see the preprint for details	2.4895	0.0011	0.000277815	0.062	2036	42514	44550	0.0457015	0.088	4.8084	32.8513	3.74435	14.2507	4.29312	6.64444	3.31258	3.19197	2.7794	2.35768	2.5368	2.18325	2.47282	2.73663	1.99026	4.21129	1.88737	7.85652	1.19286	13.5932
Slavé Petrovski	20002_1277	glaucoma	Non-cancer illness code, self-reported: glaucoma	0.118228	0.0562256	1-171636338-G-A	'MYOC'	stop_gained	A	5.105	0.00128982	0.00103969	9.838e-10	2024	164964	166988	0.0121206	0.222	27.2755	88.6629	18.1415	26.1558	15.0302	12.0145	13.1691	6.84019	11.7574	4.75959	10.5634	4.28254	8.75226	5.47325	7.96286	8.32325	6.9353	16.0589	5.82134	28.9931
Slavé Petrovski	20002_1452	eczema/dermatitis	Non-cancer illness code, self-reported: eczema/dermatitis	0.0728148	0.0292739	1-152313385-G-A	'FLG'	stop_gained	A	2.0311	0.0234903	0.00348913	9.132e-36	5066	189087	194153	0.0260928	0.374	98.2707	126.902	97.9905	42.8816	91.418	18.9889	88.1349	10.1386	84.6343	7.90125	80.5855	7.83274	76.9574	9.74549	74.9036	15.6912	69.1482	35.6421	61.361	104.345
Slavé Petrovski	20002_1462	crohns disease	Non-cancer illness code, self-reported: crohns disease	0.252579	0.0724276	16-50729867-G-GC	'NOD2'	frameshift_variant	GC	3.173	0.0179495	0.00709431	1.796e-12	1096	360045	361141	0.00303483	0.846	214.022	225.058	187.591	83.5745	163.818	46.4074	144.92	28.5759	126.449	22.6602	109.986	21.4304	96.4657	24.7786	84.1449	35.1235	67.4734	60.8366	66.7954	135.778
Slavé Petrovski	20002_1466	gout	Non-cancer illness code, self-reported: gout	0.247846	0.0670412	19-49465749-C-G	'ALDH16A1'	missense_variant	G	7.2045	0.000983317	0.00116321	1.015e-14	5174	355967	361141	0.0143268	0.86	34.4816	76.9133	24.5074	23.3353	19.6765	8.51924	14.8775	4.63414	11.1987	3.01624	8.50996	2.41883	6.62562	3.12459	5.5875	4.82722	4.05936	9.08993	3.38668	21.3543
Slavé Petrovski	20002_1473	high cholesterol	Non-cancer illness code, self-reported: high cholesterol	0.125653	0.0121892	2-21006288-C-T	'APOB'	missense_variant	T	4.9648	0.00041749	0.000325645	1.121e-15	43957	317184	361141	0.121717	0.47	4.96244	19.0922	3.35242	5.55176	2.89948	1.42422	2.41308	0.599115	2.09984	0.409997	1.85088	0.384191	1.60028	0.480403	1.4296	0.986502	1.22284	2.33232	0.9155	6.66879
J. Brent Richards	50_raw	Short stature	Standing height	0.4903	0.0218	see the preprint for details	see the preprint for details	see the preprint for details	see the preprint for details	1.7141	0.0032	0.000281532	0.0035	10250	33244	43494	0.235665	0.344	9.03872	28.7133	7.82244	9.26045	6.50026	3.14949	5.28224	1.64565	4.43574	1.20556	4.00274	1.24165	3.68804	1.88448	3.5215	3.43976	2.84592	7.87589	3.65922	27.9231
Slavé Petrovski	6152_5	Blood clot in the leg (DVT)	Blood clot, DVT, bronchitis, emphysema, asthma, rhinitis, eczema, allergy diagnosed by doctor: Blood clot in the leg (DVT)	0.103844	0.0223255	1-169549811-C-T	'F5'	missense_variant	T	2.6124	0.0245278	0.0066627	3.474e-55	7386	353141	360527	0.0204867	0.92	156.65	154.643	138.977	48.4828	129.045	19.1041	119.401	10.0433	110.996	7.21321	103.145	6.74658	95.6036	9.1141	89.7774	15.0264	81.6064	35.258	79.7324	121.391
Slavé Petrovski	6152_7	Blood clot in the lung	Blood clot, DVT, bronchitis, emphysema, asthma, rhinitis, eczema, allergy diagnosed by doctor: Blood clot in the lung	0.281189	0.0718534	1-169549811-C-T	'F5'	missense_variant	T	1.9288	0.0245008	0.00312563	7.348e-11	1367	165328	166695	0.00820061	0.462	129.394	170.498	121.377	71.5931	114.189	35.041	102.243	21.229	93.6139	16.4044	86.7396	15.8271	79.4861	19.6002	72.3341	29.9343	65.8592	57.1703	59.6664	118.719
J. Brent Richards	C_BREAST_3	Breast cancer	Malignant neoplasm of breast	0.1057	0.0193	see the preprint for details	see the preprint for details	see the preprint for details	see the preprint for details	4.8305	0.0021	0.00157779	0.00028	1056	23081	24137	0.0437503	0.178	25.8935	91.0733	14.8102	26.786	13.3505	13.7001	11.992	8.35936	9.40894	5.88877	8.51706	5.76544	7.20788	6.22021	6.01254	9.23082	4.70277	14.321	4.70304	30.1353
J. Brent Richards	C_COLON	Colorectal cancer	Malignant neoplasm of colon	0.1292	0.0412	see the preprint for details	see the preprint for details	see the preprint for details	see the preprint for details	5.1786	0.0045	0.00366976	0.00011	411	44139	44550	0.00922559	0.28	72.2678	158.249	62.8241	82.1859	50.5217	41.65	44.5483	25.6524	35.6838	20.6221	31.1643	18.0899	27.3503	21.3339	21.1335	27.3658	17.9351	39.4772	18.1138	77.5219
Slavé Petrovski	C18	Malignant neoplasm of colon	Diagnoses - main ICD10: C18 Malignant neoplasm of colon	0.120329	0.0424609	14-98716198-C-T	'C14orf177'	missense_variant	T	1.6012	0.0528113	0.00335879	3.915e-10	2226	358968	361194	0.00616289	0.302	194.817	191.736	178.958	74.5837	176.782	33.6625	170.013	20.8811	165.041	16.0951	159.448	16.126	152.331	18.9491	146.545	33.7421	138.299	70.4627	131.888	148.019
Slavé Petrovski	C43	Malignant melanoma of skin	Diagnoses - main ICD10: C43 Malignant melanoma of skin	0.196438	0.111091	9-21971200-C-G	'CDKN2A'	missense_variant	G	129.81	2.52977e-05	0.000182071	9.894e-10	956	193218	194174	0.00492342	0.318	23.0891	88.4281	12.1094	33.6054	5.73298	9.56395	4.33758	5.90464	2.21846	3.22794	1.23462	2.30209	0.97964	2.60804	0.72768	3.24162	0.48862	4.64063	0	0
Slavé Petrovski	C50	Malignant neoplasm of breast	Diagnoses - main ICD10: C50 Malignant neoplasm of breast	0.132591	0.0241388	16-23621362-C-T	'PALB2'	stop_gained	T	6.8456	0.000390176	0.000438557	6.982e-10	8246	185928	194174	0.0424671	0.338	6.07908	21.784	6.02264	9.86939	4.4648	3.30269	4.00286	1.73087	3.20818	1.19165	2.79578	1.11239	2.23194	1.32235	2.01474	2.32224	1.48456	4.32949	1.32538	11.2075
Slavé Petrovski	C61	Malignant neoplasm of prostate	Diagnoses - main ICD10: C61 Malignant neoplasm of prostate	0.111302	0.037398	17-48728343-C-T	'HOXB13'	missense_variant	T	4.2402	0.00187328	0.00118486	1.023e-14	4342	162678	167020	0.0259969	0.316	22.334	75.3841	17.7952	24.0824	16.0619	8.79015	14.1449	4.31587	12.3604	3.39315	11.0923	3.30393	10.0461	3.85887	9.07186	6.23518	7.53302	13	9.98652	61.6933
Slavé Petrovski	E04	Other non-toxic goitre	Diagnoses - main ICD10: E04 Other non-toxic goitre	0.420917	0.116818	8-132871426-C-T	'TG'	missense_variant	T	1.6929	0.0266046	0.00217719	1.114e-09	875	193299	194174	0.00450627	0.358	141.335	192.962	128.885	102.022	115.043	44.0754	101.854	25.8591	93.5537	20.8263	86.2763	20.4668	80.1329	24.0924	71.358	43.9862	64.4874	63.7979	67.3052	144.225
Slavé Petrovski	E87	Other disorders of fluid, \nelectrolyte and acid-base balance	Diagnoses - main ICD10: E87 Other disorders of fluid, electrolyte and acid-base balance	0.602003	0.270251	9-5073770-G-T	'JAK2'	missense_variant	T	7.8244	0.000206195	0.00026518	4.557e-09	273	193901	194174	0.00140596	0.154	32.6495	125.279	13.0518	49.3211	9.76494	23.2664	5.075	12.0042	3.7045	8.3559	2.17444	6.26987	1.7252	6.67819	0.69494	5.22707	0.107628	2.38001	0	0
Slavé Petrovski	F05	Delirium	Diagnoses - main ICD10: F05 Delirium, not induced by alcohol and other psychoactive substances	1.04303	0.536939	19-44908684-T-C	'APOE'	missense_variant	C	1.9681	0.153388	0.0177765	1.442e-10	106	361088	361194	0.000293471	1	1000	0	997.506	30.0133	842.881	230.97	386.508	199.052	286.847	112.77	284.831	160.866	279.979	235.881	267.829	290.463	276.933	339.307	285.587	377.244
Slavé Petrovski	I21	Acute myocardial infarction	Diagnoses - main ICD10: I21 Acute myocardial infarction	0.136628	0.0254334	11-5778514-T-C	'OR52N5'	missense_variant	C	8.043	0.000365596	0.000482677	4.208e-09	5948	355246	361194	0.0164676	0.378	12.369	59.6218	8.22678	13.566	6.58998	4.73017	5.28002	2.32425	4.44468	1.75873	3.7097	1.62054	2.81086	1.81009	2.6451	3.10804	2.07752	5.71503	1.50598	11.8897
Slavé Petrovski	I26	Pulmonary embolism	Diagnoses - main ICD10: I26 Pulmonary embolism	0.109044	0.0490894	11-46311035-A-T	'CREB3L1'	missense_variant	T	2.5446	0.00579044	0.00152437	9.608e-09	2118	359076	361194	0.00586388	0.22	38.5602	86.6428	36.669	38.3869	35.5062	16.6611	33.5762	9.98134	31.6145	7.67303	29.2316	7.83396	26.8963	9.0554	25.4144	13.9579	23.7786	27.3492	19.9435	73.5162
Slavé Petrovski	I80	Phlebitis and thrombophlebitis	Diagnoses - main ICD10: I80 Phlebitis and thrombophlebitis	0.272009	0.0953144	1-169549811-C-T	'F5'	missense_variant	T	3.2508	0.0231068	0.00944742	2.98e-51	1304	165716	167020	0.00780745	0.936	237.681	221.873	214.291	99.0234	193.302	46.6378	164.5	29.2544	144.875	21.1067	125.59	20.0382	106.795	23.1074	94.0197	32.82	78.1498	60.2182	71.3036	125.227
Slavé Petrovski	J03	Acute tonsillitis	Diagnoses - main ICD10: J03 Acute tonsillitis	0.421782	0.162301	1-39770402-A-C	'OXCT2'	missense_variant	C	2.4663	0.0487303	0.0113538	3.962e-09	405	360789	361194	0.00112128	0.808	452.209	293.533	384.12	168.192	337.391	89.6979	297.58	59.3298	261.799	49.2325	233.599	49.1773	200.264	55.1889	180.141	79.3129	149.711	135.019	143.703	203.747
Slavé Petrovski	J18	Pneumonia, organism unspecified	Diagnoses - main ICD10: J18 Pneumonia, organism unspecified	0.0506931	0.0273882	9-5073770-G-T	'JAK2'	missense_variant	T	25.698	0.000219651	0.000703127	3.953e-10	4630	356564	361194	0.0128186	0.322	15.7778	74.8274	10.181	14.4157	8.5198	6.33715	7.1767	3.11956	6.06574	2.2769	5.2952	2.15873	4.22388	2.32009	3.57308	4.22485	3.74802	9.47875	0.93106	9.61928
Slavé Petrovski	J84	Other interstitial pulmonary diseases	Diagnoses - main ICD10: J84 Other interstitial pulmonary diseases	0.68268	0.386767	11-1099802-G-C	'MUC2'	non_coding_transcript_exon_variant	C	2.0767	0.197138	0.025053	3.031e-09	190	166830	167020	0.00113759	0.93	864.335	220.509	807.323	166.171	761.347	111.245	703.636	89.1546	637.36	85.0515	576.592	85.0124	525.024	103.897	460.648	149.552	417.702	247.486	379.466	314.897
Slavé Petrovski	K50	regional enteritis	Diagnoses - main ICD10: K50 Crohn's disease [regional enteritis]	0.240817	0.07945	16-50729867-G-GC	'NOD2'	frameshift_variant	GC	2.6032	0.0178459	0.00485388	5.041e-10	968	360226	361194	0.00268	0.568	157.314	189.616	142.629	94.6176	131.176	44.6592	116.396	27.1914	104.273	20.5095	91.7383	19.5784	83.5834	24.1628	73.4358	35.3448	63.9186	70.9527	59.7267	138.244
Slavé Petrovski	K74	Fibrosis and cirrhosis of liver	Diagnoses - main ICD10: K74 Fibrosis and cirrhosis of liver	0.921615	0.475136	22-43928847-C-G	'PNPLA3'	missense_variant	G	1.5736	0.203007	0.010009	5.171e-15	126	166894	167020	0.000754401	0.91	857.503	181.765	765.664	160.364	667.433	132.386	572.834	108.63	482.237	111.787	419.406	128.314	381.807	166.627	364.084	249.426	347.387	333.846	343.814	366.087
Slavé Petrovski	L03	Cellulitis	Diagnoses - main ICD10: L03 Cellulitis	0.119806	0.0627111	9-5073770-G-T	'JAK2'	missense_variant	T	5.9388	0.000211363	0.000203854	4.336e-09	2567	164453	167020	0.0153694	0.148	4.99472	30.7181	3.5386	12.5783	2.76218	5.27123	2.48932	2.58708	2.23458	1.9068	1.81314	1.65915	1.44876	1.92684	1.19462	2.77107	1.10442	5.88911	0.47348	6.17102
Slavé Petrovski	R31	Unspecified haematuria	Diagnoses - main ICD10: R31 Unspecified haematuria	0.0858603	0.0284779	2-227052367-G-C	'COL4A4'	stop_gained	C	5.5954	0.000598611	0.000538993	2.226e-16	4864	189310	194174	0.0250497	0.202	7.32058	29.5522	8.5018	15.3264	6.1221	4.93936	5.74186	2.74991	5.02204	1.94879	4.4775	1.87402	3.833	2.27052	3.4882	3.96505	3.41046	9.46523	2.23346	16.1481
Slavé Petrovski	T81	Complications of procedures, \nnot elsewhere classified	Diagnoses - main ICD10: T81 Complications of procedures, not elsewhere classified	0.0518134	0.0210687	9-5073770-G-T	'JAK2'	missense_variant	T	7.6132	0.000196572	0.000246131	9.206e-10	5550	355644	361194	0.0153657	0.128	4.10922	27.3134	3.40365	8.88689	2.7884	3.19021	2.56192	1.79148	2.26996	1.136	2.0977	1.27842	1.70814	1.3996	1.66074	2.68906	1.63976	5.55059	0.48478	6.59629
