# Supplementary material for: Contextualizing genetic risk score for disease screening and rare variant discovery
Source: Nat Commun. 2021 Jul 20;12:4418. doi: 10.1038/s41467-021-24387-z (PMC8292385; doi:10.1038/s41467-021-24387-z)
Supplement: Supplementary file 7 — Source Data [file 41467_2021_24387_MOESM7_ESM.xlsx]

## Sheet: Summary
Figure/Table id	source data availability	Figure/Table Title
Figure 1	The source data for the figure is provided in this spreadsheet.	Central hypothesis underlying relationship between polygenic burden and large-effect (typically rare) variant.
Figure 2	Not applicable. The Figure is a schematic diagram for simulation framework.	Generative models of disease liability and various genetic architecture models.
Figure 3	The source data for the figure is provided in this spreadsheet.	Utility of PB-LEV correlation under liability-threshold model.
Figure 4	The source data for the figure is provided in this spreadsheet.	Power under liability-threshold model.
Figure 5	The source data for the figure is provided in this spreadsheet.	The PB-LEV correlation under different genetic architectures.
Figure 6	The source data for the figure is provided in this spreadsheet.	The odds ratio (OR) of small effect, common variant-based polygenic burden.
Figure 7	The source data for the figure is provided in Supplementary Data 2.	Cases with low polygenic risk score have higher probability of carrying an LEV.
Figure 8	The source data for the figure is provided in this spreadsheet.	Prediction of the framework on proportion of LEV carriers in cases with a given PB profile matches empirical observations, providing an LEV screening approach.
Supplementary Table 1	Not applicable. The data used to generate the results need to be accessed with permission (See Data availability).	The source of original studies involving the heritability estimates for all phenotypes.
Supplementary Table 2	Not applicable. The data used to generate the results need to be accessed with permission (See Data availability).	Table describing samples and ‘lrgCNV’ events drawn from primary CNV publications.
Supplementary Table 3	Not applicable. The data used to generate the results need to be accessed with permission (See Data availability).	Relationship between common-variant polygenic load and rare variant status within case samples representing three complex traits.
Supplementary Figure 1	The source data for the figure is provided in this spreadsheet.	Utility under liability-threshold model.
Supplementary Figure 2	The source data for the figure is provided in this spreadsheet.	Power estimation under liability-threshold model.
Supplementary Figure 3	The source data for the figure is provided in this spreadsheet.	The PB-LEV relationship in the presence of disease subtypes.
Supplementary Figure 4	The source data for the figure is provided in this spreadsheet.	Odds ratio (OR) comparison between the LEV and the PB under a genetic architecture consistent with negative selection and liability-threshold model of disease risk.
Supplementary Figure 5	The source data for the figure is provided in this spreadsheet.	Odds ratio (OR) comparison between the LEV and the PB under LD-adjusted kinship based genetic architecture and liability-threshold model of disease risk.
Supplementary Figure 6	The source data for the figure is provided in this spreadsheet.	Comparison of the odds ratio (OR) of the PB between LEV carriers and non-carriers while varying the proportion of non-causal variants (𝛑𝟎).
Supplementary Figure 7	The source data for the figure is provided in this spreadsheet.	Change in the OR of PB (per sd change) with respect to change in parameter differs between LEV carriers and non-carriers.
Supplementary Figure 8	The source data for the figure is provided in this spreadsheet.	Change in the OR of PB (per sd change) with respect to change in parameter differs between LEV carriers and non-carriers.
Supplementary Figure 9	The source data for the figure is provided in this spreadsheet.	Utility of PB-LEV correlation under logit risk model.
Supplementary Figure 10	The source data for the figure is provided in this spreadsheet.	Power under logit risk model.
Supplementary Figure 11	The source data for the figure is provided in this spreadsheet.	Odds ratio (OR) comparison between the LEV and the PB under the polygenic genetic architecture model and logit risk model of disease risk.
Supplementary Figure 12	The source data for the figure is provided in this spreadsheet.	Odds ratio (OR) comparison between the LEV and the PB under a genetic architecture consistent with negative selection and logit risk model of disease risk.
Supplementary Figure 13	The source data for the figure is provided in this spreadsheet.	Odds ratio (OR) comparison between the LEV and the PB under LD-adjusted kinship genetic architecture and logit risk model of disease risk.
Supplementary Figure 14	Not applicable. The Figure is a flowchart for processing summary-statistic-level data from the UKB.	The flowchart for processing summary-statistic-level data from large-scale biobank (the UK Biobank).
Supplementary Figure 15	The source data for the figure is provided in this spreadsheet.	Prediction of the framework on proportion of LEV carriers in cases with a given PB profile matches empirical observations, providing an LEV screening approach (logit risk model).
Supplementary Figure 16	The source data for the figure is provided in Supplementary Data 2.	Cases with low polygenic risk score have higher probability of carrying an LEV.

## Sheet: Figure1
A	R	L	color
1.71557	0.00117424	2.74341	case
1.70568	0.322121	2.9849	case
1.77226	0.663864	2.9488	case
0.926534	1.00145	3.42425	case
1.87829	0.668734	2.7316	case
1.55411	0.334803	2.74059	case
1.24319	1.00044	3.12084	case
0.946961	0.667533	2.73812	case
1.83334	0.995279	3.29066	case
0.959482	0.336909	3.50345	case
0.719371	1.33778	2.71803	case
0.681875	0.997341	3.04394	case
1.05811	0.994782	2.78465	case
1.20342	0.338002	3.11856	case
1.22583	0.332594	3.14677	case
1.43915	0.666601	2.88174	case
1.62516	0.67137	3.52003	case
1.64056	1.00094	3.65113	case
0.977532	0.670912	2.98626	case
1.88377	0.672948	3.78914	case
1.17017	0.329962	2.99817	case
0.991605	0.657719	3.66711	case
1.49768	0.331981	3.07095	case
0.678849	0.327418	2.84971	case
1.77237	0.334253	3.54801	case
1.13178	0.3396	2.9751	case
1.344	0.326896	2.76608	case
1.97088	-0.000215676	2.79111	case
0.997711	0.325394	2.94085	case
1.1402	0.665569	3.07927	case
1.66799	0.336234	3.12553	case
0.753755	0.667397	2.87937	case
0.645317	-0.00395528	2.96471	case
2.5121	0.664023	3.48244	case
1.42242	0.666808	2.90218	case
1.54926	1.00524	3.23415	case
0.941396	0.331095	2.72656	case
0.619247	0.993924	3.2159	case
0.589134	0.664395	2.8171	case
1.7488	0.333921	3.38726	case
1.34537	0.33738	2.76729	case
1.67615	1.00359	3.83381	case
0.846616	0.327432	2.73064	case
1.46229	-0.000292343	3.26163	case
1.47351	1.00091	3.89456	case
1.50931	0.664969	2.82182	case
0.347395	0.328543	2.74618	case
1.04484	0.666818	2.9004	case
0.919979	0.995561	2.96033	case
1.26563	1.00158	3.96039	case
0.97112	1.66194	2.77895	case
1.37448	0.657498	3.30974	case
1.35981	0.658325	3.62991	case
2.34934	0.339787	3.15026	case
1.91619	-0.000573944	2.83838	case
1.7716	0.33556	2.78682	case
1.59326	0.337319	2.8013	case
0.802686	0.664234	2.80811	case
2.22614	0.332196	2.83494	case
1.69239	0.66798	2.95799	case
0.840832	-0.00185622	3.02728	case
0.813125	0.999345	2.74825	case
1.04175	0.335136	2.98665	case
1.11155	0.666088	2.91574	case
1.53167	0.00149117	2.84964	case
1.41482	0.665614	3.23705	case
-0.303169	1.33384	2.81684	case
0.791646	1.00271	3.04518	case
0.955443	1.33293	3.88524	case
1.82477	0.336732	3.02494	case
1.21115	0.666297	3.42404	case
1.16624	1.33363	3.09309	case
1.02162	1.33996	2.76638	case
1.07001	0.664455	2.92014	case
0.411354	1.00255	2.76384	case
1.16133	0.659171	2.78959	case
1.10893	1.67108	2.98752	case
0.684358	1.00415	2.94969	case
1.2914	0.32994	2.8801	case
1.26353	0.997902	3.83293	case
1.38161	0.00165482	2.72826	case
2.14821	0.330307	3.55756	case
0.936022	1.00163	2.78814	case
1.43321	0.665013	2.83162	case
1.22656	0.673091	2.86237	case
1.06409	0.335478	2.74174	case
0.725704	0.673847	2.7214	case
1.06573	0.663532	2.72728	case
1.43356	1.3267	3.07093	case
1.19281	0.00333526	2.82936	case
0.812143	1.00446	3.13587	case
0.816341	0.664672	3.21301	case
1.54099	0.99188	2.75059	case
0.523519	-0.00498919	2.87584	case
0.751146	0.666671	3.03617	case
1.344	0.998817	3.29413	case
1.21377	1.00306	2.73403	case
1.5094	0.661894	2.93446	case
1.97124	0.0131659	2.74729	case
1.92054	0.324941	3.58326	case
-0.185518	0.33111	0.0681412	control
-0.314854	0.335233	0.369783	control
-0.0122895	1.00075	1.20896	control
1.16342	0.32835	1.71922	control
0.565345	0.669958	1.80328	control
0.343628	-0.0052333	-0.877545	control
0.424052	0.00209835	0.591692	control
0.203555	0.00325112	0.785862	control
-1.28926	1.66313	0.382578	control
0.442762	-0.00146507	1.53542	control
1.15196	0.335486	0.803002	control
0.571589	0.661939	1.06098	control
-0.204639	0.66621	0.576674	control
0.72941	-0.00510948	1.67839	control
-0.27548	0.663353	1.40263	control
0.208434	0.998405	0.0421873	control
0.832884	0.000615357	0.916597	control
-0.465485	1.33035	1.8016	control
-0.00843301	-0.00148595	-0.605972	control
-0.0756298	-0.00871522	-0.201783	control
-0.664953	0.327524	-1.03384	control
-0.314384	0.658337	1.10803	control
0.206267	0.331094	-0.49034	control
-0.144974	0.656186	0.577859	control
0.46588	0.000133127	-0.45449	control
0.536484	0.330139	0.642724	control
-0.229094	0.342114	0.0537589	control
1.04932	0.329839	2.07528	control
0.030912	-0.00470223	-1.21582	control
-0.36667	0.00201722	-1.28041	control
-0.00625496	0.672748	1.31125	control
-0.493981	0.659574	-0.733389	control
-0.299336	-0.00553138	-0.687207	control
-0.79844	0.333839	-1.46608	control
-0.571116	0.671845	-0.712565	control
-0.156385	0.329499	-0.74691	control
0.0435574	0.328894	0.317383	control
0.0032957	0.334636	0.657155	control
-0.97785	1.00546	0.101224	control
0.616983	-0.000143468	1.7301	control
-0.472229	0.00444313	-0.686056	control
0.135023	0.334862	1.81069	control
0.285923	0.00135235	0.265533	control
0.397878	0.332817	0.229693	control
0.528012	0.331594	1.7928	control
0.269392	0.326485	0.136994	control
-0.74726	1.00299	0.453296	control
0.558707	-0.00165983	0.994684	control
-1.14466	0.00839677	-1.45267	control
1.03276	0.327717	-0.0662584	control
0.715813	0.666039	1.40952	control
-0.639215	0.664245	-0.208231	control
-0.864544	-0.00216364	-1.47401	control
0.630485	0.000657706	0.696771	control
0.791089	0.333075	1.39441	control
-0.162065	0.00212175	-0.267765	control
0.860561	0.00233034	-0.116871	control
0.330905	0.330856	-0.290464	control
0.0481193	0.000773738	0.0590399	control
1.01648	0.336885	1.23613	control
0.663529	0.334066	1.24547	control
0.427499	0.331914	0.280828	control
1.6942	0.333609	2.17417	control
1.49535	0.00118195	0.874444	control
-0.723149	-0.00369585	-0.369456	control
0.723189	0.331279	2.07699	control
-0.707268	0.664257	-0.202367	control
-0.106791	5.26235e-05	-0.774535	control
0.433759	0.339767	0.553285	control
-0.866538	0.00205681	-0.891671	control
0.586394	0.329506	0.0320089	control
0.452715	0.336867	1.73208	control
-0.190528	-0.000659637	-0.848554	control
-0.522447	0.000540701	-0.671764	control
-0.0450292	1.33348	0.656541	control
0.0886753	0.00416752	-0.787878	control
0.706802	-0.00876451	1.31911	control
0.559769	0.00453925	0.792587	control
-0.093068	0.327702	0.0211747	control
0.736606	-0.000936146	0.328756	control
0.490042	0.0128362	-0.867581	control
-0.392998	0.0148669	0.0223962	control
-0.38318	0.994355	0.519524	control
2.02026	0.00265054	1.23865	control
-0.502564	-0.000298085	-0.165157	control
-0.549204	0.00160818	-1.5521	control
0.580518	0.00208024	-0.0441423	control
-0.559296	0.32631	0.0726555	control
0.422875	0.666839	0.903985	control
-1.96878	0.32587	-1.67672	control
0.0209485	0.000979279	0.486899	control
-0.327412	0.338007	0.0200725	control
0.896085	1.33571	2.15464	control
-1.26587	0.668274	-1.00666	control
0.340939	-0.00247401	-0.210417	control
-0.576606	0.00654141	-0.891795	control
0.917568	0.663497	0.267085	control
-0.23574	0.664911	0.26452	control
0.365992	0.670681	1.32149	control
0.440831	0.334547	0.685011	control
1.50292	0.669897	1.86499	control
-0.397809	-0.00115892	-1.15524	control
-0.5062	0.0069861	-0.469525	control
0.530616	0.672244	1.12283	control
0.984803	0.327412	-0.395867	control
-1.18472	-0.00299525	-1.54873	control
-0.391682	0.00213765	-0.0153848	control
0.703472	0.332569	1.34403	control
-0.372063	0.330235	-0.122023	control
-0.461346	0.334758	-0.922976	control
-0.636522	0.000199627	-0.509014	control
-0.224072	0.670666	-0.765763	control
-0.62599	0.343281	0.775225	control
0.183827	-0.00061907	0.480962	control
-1.28485	0.334995	-0.0554898	control
-0.105577	0.669976	0.617713	control
-2.14119	1.33627	-1.9448	control
0.69923	0.000329436	1.17627	control
-0.38089	-0.0117831	-0.589963	control
0.116952	0.993576	0.0147612	control
0.405089	0.325266	-0.62219	control
-0.284434	-0.0036299	0.0185233	control
0.284121	-0.00179652	0.973749	control
0.467758	0.332492	0.991826	control
0.533327	-0.000549504	1.17491	control
-0.27544	0.339111	1.61546	control
0.760945	0.334603	0.940204	control
-0.07842	0.00593777	0.270005	control
-0.509959	1.00246	0.617021	control
-0.772808	0.665865	-1.41686	control
-0.387744	0.337304	0.273747	control
1.09723	0.326744	1.16735	control
0.397295	0.00280008	0.625374	control
0.0946298	0.667544	0.55247	control
0.103151	-0.00118201	0.152939	control
-1.57831	0.336921	-1.4068	control
-0.386935	0.00439331	-0.93749	control
-0.731593	0.335592	0.0728442	control
-1.08627	-0.00200594	-2.78513	control
0.562159	0.339348	0.301004	control
0.888969	0.334471	1.50568	control
0.3871	0.336733	-0.0912947	control
0.717025	0.00139082	0.618611	control
0.975344	0.32975	1.52507	control
0.577784	-0.00481754	0.535258	control
-1.02454	-0.00411369	-0.0946861	control
-0.131811	0.672609	0.127067	control
-1.14822	1.00539	-0.305258	control
-1.18144	0.671002	-1.30356	control
0.0412021	0.00176975	0.530622	control
0.098896	0.665008	0.187514	control
-1.56197	0.663565	-1.33689	control
1.10991	0.334	1.05326	control
0.0686029	0.00828144	0.558893	control
0.0564351	0.331985	-0.29916	control
-0.648853	-0.00753348	-0.909242	control
0.622574	0.340263	1.48638	control
-0.31495	-0.00998786	-0.100151	control
0.523196	-0.00140781	0.622436	control
0.572559	0.000395243	1.1772	control
0.335064	0.336407	0.456663	control
0.372045	0.665028	0.577037	control
1.43427	0.675187	1.03567	control
0.128934	0.335933	1.70077	control
-0.162058	0.663901	2.18844	control
0.0154851	0.664148	1.98463	control
0.477399	0.000477399	0.99572	control
-1.54092	0.00841157	-1.58288	control
1.50225	0.332992	1.52569	control
-0.474663	0.340254	0.401736	control
1.45292	0.330316	1.17669	control
0.886486	0.329495	1.80333	control
-0.591768	0.329194	-0.0216312	control
0.642909	0.334746	1.92293	control
0.792734	0.666951	1.16388	control
1.18919	0.338671	1.69303	control
0.613707	0.000522092	-0.0135517	control
-0.634047	-2.70502e-05	-1.30662	control
-0.832888	1.00585	0.346435	control
0.634412	0.329587	1.56189	control
-0.55968	0.340094	0.239696	control
-1.32477	-0.00133226	-1.48707	control
-0.776159	0.00353917	0.166691	control
1.3862	0.996438	2.52828	control
1.19841	0.330994	1.70523	control
-0.197463	0.00699899	-0.0974675	control
0.286047	0.995344	0.524791	control
0.25848	0.00237291	0.31786	control
1.27811	0.662031	2.71127	control
0.0925666	0.332598	0.0700458	control
0.75458	0.329132	1.29678	control
0.0201452	1.00347	0.0516543	control
-1.08622	0.330418	-0.90767	control
-0.28219	0.000391009	0.0438305	control
0.153645	0.661546	0.664126	control
0.0882033	0.00332144	0.459499	control
0.125571	0.663375	0.959832	control
0.239833	-0.000798321	-0.610512	control
-0.216979	0.997665	0.243802	control
-1.06267	0.670771	-0.649698	control
0.22547	0.0040039	-0.191836	control
-0.656422	0.668325	-0.0533896	control
-0.263191	0.00575666	-0.841856	control
0.734669	0.650067	1.66213	control
-1.03082	0.333839	-0.704636	control
-0.597737	0.674512	-0.331734	control
0.697604	0.333361	1.88108	control
0.438138	0.667654	1.31741	control
0.417518	0.336374	0.755722	control
-1.04031	-0.00176567	-0.348297	control
1.40696	0.33309	2.47576	control
-0.276669	0.00485663	-0.208069	control
0.824733	0.000571699	0.577539	control
-0.784137	-0.0042084	-1.04833	control
-0.0549489	0.335305	-0.297444	control
-0.432626	0.335431	-0.43897	control
-0.850971	0.32428	-0.449934	control
0.204935	0.332653	1.6303	control
1.43632	-0.00303074	1.40534	control
-0.756651	0.335873	-0.0761894	control
-0.478306	0.333808	1.06814	control
0.538511	-0.0019152	0.386975	control
-1.02956	-0.000658779	-0.0362394	control
0.0583938	0.66645	1.02896	control
-0.300037	0.332565	0.0594686	control
-0.751923	0.33249	-0.141264	control
-0.334757	0.331949	-1.19218	control
0.23645	1.33571	0.481767	control
-0.185135	0.326038	1.33192	control
-0.298274	0.336702	0.01864	control
-0.0702688	0.00112112	0.562703	control
0.0151938	0.33036	0.535492	control
-0.174622	0.66877	0.490863	control
-0.181308	0.662532	0.329243	control
1.52506	0.00494396	0.409937	control
-0.301702	1.33167	0.931177	control
0.833278	0.660646	2.70531	control
-0.00229139	0.656283	1.35609	control
-0.348507	0.334807	-1.26957	control
1.19435	0.0015097	1.71091	control
0.225423	0.337899	1.25792	control
0.830469	0.336614	0.255908	control
-0.913154	6.6229e-05	-0.144504	control
-0.465154	0.33071	-0.629584	control
0.882046	0.337272	-0.0880217	control
-0.433074	-0.000145124	-0.221754	control
0.170973	0.338413	0.674418	control
0.512631	0.334866	0.572794	control
0.838514	0.00119673	-0.344883	control
0.288282	0.00266259	-0.216945	control
-0.969027	0.668543	-0.0903049	control
0.526959	0.66455	1.19917	control
-0.211676	-0.00279775	0.323181	control
-0.347578	-0.00594292	-1.32173	control
-0.40058	0.992947	0.572408	control
0.354591	0.33394	1.59145	control
-0.326011	0.000784448	-0.911532	control
0.206556	0.339547	1.18211	control
-1.0649	0.326743	-0.792517	control
0.214388	-0.00623932	0.801407	control
0.585179	0.00428199	0.261662	control
0.575837	-0.00799473	-0.0231976	control
-0.635797	0.330744	0.47387	control
-0.847602	0.00233839	-0.996795	control
0.493479	0.335349	1.00161	control
-0.305825	0.669191	1.2683	control
-0.0460145	2.68108e-05	-0.76763	control
-1.54544	0.991702	0.0129454	control
0.692316	0.331919	1.07663	control
0.145167	0.336104	0.702676	control
0.513295	0.339335	0.0568166	control
0.596442	0.336019	1.46353	control
-0.917097	-0.000291714	-1.71328	control
-0.365657	0.334804	0.0659851	control
-0.413453	-0.00232685	-0.721699	control
-0.82415	-0.0027208	0.571396	control
-0.345651	-0.000208481	-0.294742	control
-0.157253	0.331869	0.627521	control
-0.832981	0.660436	0.494351	control
-0.399574	0.329448	0.104539	control
0.394744	0.660022	0.788968	control
-1.2191	0.329023	0.705294	control
0.0562801	-0.00117603	0.0563795	control
-0.833778	0.328824	-1.493	control
0.344412	0.330631	-0.582142	control
0.664907	0.332423	0.0536721	control
-0.245144	0.00251683	-0.0811986	control
-0.680904	0.668428	-0.52761	control
-0.37687	0.000396374	0.150912	control
0.378333	0.665966	0.315396	control
0.310748	0.00692293	0.228843	control
-0.673319	0.000686982	0.0711849	control
-1.11529	-0.00608858	-1.00314	control
-0.0523718	-0.00112363	-0.492909	control
-0.473968	0.988402	0.223856	control
0.144091	1.00297	0.846644	control
-0.875294	0.33313	0.220613	control
1.42552	-0.000973419	2.05328	control
0.554309	0.338564	1.86632	control
0.0899702	0.996184	1.40905	control
1.29213	0.331654	1.28168	control
-0.647294	0.344862	-0.728652	control
0.150313	-0.00358742	0.576891	control
-0.0688068	0.00411675	0.0533987	control
-0.556248	0.334136	-1.0984	control
0.578315	0.0071681	-0.0832086	control
-0.338232	0.328722	0.227179	control
0.124787	0.000775974	-0.508484	control
0.315224	0.337708	0.625949	control
-0.418752	0.00156124	-0.420823	control
0.33264	0.00630375	-0.319819	control
0.439682	0.336563	0.57055	control
0.573308	0.000661009	0.18908	control
-0.0834911	0.00208389	0.878196	control
0.200212	-0.0122936	0.37542	control
0.195266	0.335696	0.783751	control
-0.550055	-0.00354379	-0.080206	control
-0.6085	0.336376	-0.327825	control
-0.424551	-0.00283449	-1.11397	control
-1.36761	0.329803	-1.09175	control
-0.468525	0.998307	0.824191	control
0.653534	0.332377	0.985893	control
0.567133	0.667283	1.62421	control
1.54116	0.334954	1.46372	control
-0.254454	0.667379	0.695785	control
0.51107	0.663881	1.05948	control
-0.278497	-0.00360182	-0.792137	control
-0.631899	0.666217	-1.11014	control
-0.22242	0.668528	-0.0468622	control
-0.561361	0.33808	-1.48081	control
0.2208	0.00165729	0.853165	control
-0.355876	0.331686	-0.683285	control
-0.67594	-0.00659506	-0.553031	control
-1.61661	0.994097	-0.443971	control
0.374273	0.333156	0.808612	control
-0.614967	-0.00448567	-1.62271	control
1.74558	0.332683	2.42316	control
0.0444965	-0.00073122	-0.820508	control
0.183858	-0.00528115	-0.527274	control
0.102419	0.328147	0.533323	control
0.469153	0.34138	1.76658	control
-0.702569	0.664876	-0.258471	control
-0.426917	0.664169	-1.00884	control
-0.937485	0.670071	-0.803357	control
0.60609	0.00105972	-0.512513	control
0.162654	0.995334	1.84716	control
1.24949	0.333558	0.696074	control
0.222037	0.334753	1.14828	control
0.0350903	0.00348602	0.0309915	control
-0.586997	0.664062	0.241559	control
0.300793	0.334558	1.36324	control
-0.289994	0.331505	0.779938	control
0.450266	0.67073	0.369436	control
-0.240676	-0.00744116	-0.108632	control
0.25709	0.00284605	0.977331	control
0.688201	0.669369	1.68074	control
0.573271	0.330381	-0.0432316	control
-0.386089	0.670947	-0.421947	control
-0.314723	0.665126	-0.128906	control
-0.878827	0.328693	-1.04119	control
0.457957	0.332556	0.623799	control
0.131785	0.333492	-0.292935	control
-0.14841	0.336161	-0.667562	control
0.327021	0.000347358	0.545745	control
0.218888	0.00179863	-0.357632	control
-0.751054	0.00216322	-0.507486	control
-0.563622	-0.00248024	-0.915166	control
-0.434773	-0.0071071	-0.419932	control
0.236808	0.326407	0.226305	control
0.669507	0.334322	1.60684	control
-0.207461	0.0019826	0.234694	control
0.0724577	0.66103	0.308317	control
-0.068246	0.333909	1.1024	control
-0.741277	0.337089	-0.623922	control
-0.666949	0.00493253	-0.997745	control
-0.735973	0.674685	0.402949	control
0.99916	-0.00138493	1.0955	control
1.636	-0.000187729	2.05237	control
-0.488174	-0.00391803	-1.08406	control
-1.11395	0.332945	-2.0091	control
-0.889612	0.329618	-0.53869	control
-0.986027	0.328464	-0.939194	control
-0.935463	0.667148	0.476364	control
1.24833	0.331288	1.53082	control
-0.482607	0.674823	0.540791	control
0.0785372	1.00122	0.793898	control
0.136199	0.999008	0.265515	control
0.804891	1.00488	1.81288	control
-0.334492	0.675195	0.911154	control
0.0977542	0.336444	-0.15559	control
-0.509831	0.667089	0.511971	control
0.325015	0.333549	0.855525	control
-0.130165	0.335066	1.0853	control
-1.58742	0.335715	0.291389	control
-0.89034	1.00237	-0.00464683	control
-0.478671	0.00227404	-0.903024	control
0.83678	-0.00535111	0.982033	control
-0.181735	-0.00084695	0.162161	control
-0.874523	0.325564	-0.832838	control
0.410871	0.664478	1.68962	control
0.0737244	0.66836	-0.236428	control
-0.725023	0.333186	-0.267245	control
0.162403	-0.000866616	0.692001	control
1.0299	0.337525	1.68106	control
0.0402235	0.330376	0.420832	control
0.378201	0.00119342	-0.28921	control
0.0148786	0.0072327	-0.42554	control
1.0349	-0.00565312	0.166866	control
-0.650454	0.337949	0.0831551	control
0.327402	0.336146	0.298583	control
0.0331556	0.342209	1.46337	control
0.4418	0.336438	1.81331	control
-1.89168	0.339498	-1.67827	control
1.09426	0.00321312	1.43249	control
-0.67905	0.664759	-0.636931	control
0.0794417	0.666364	1.53303	control
-0.194094	0.330779	0.420572	control
-0.755451	-0.00422585	-0.628178	control
0.0424173	0.66886	-0.288851	control
-0.41579	0.336514	0.466044	control
0.178579	-0.0015584	1.0051	control
0.300513	0.998688	1.86109	control
0.121617	-0.0010775	0.882628	control
-0.133854	0.666688	1.86632	control
-0.591775	0.329283	0.888033	control
-0.661021	0.335559	0.874104	control
0.778278	0.00508845	1.38731	control
0.272372	-0.00344197	-0.403445	control
-0.078728	-0.00679995	1.06823	control
-0.116345	-0.00233178	-0.357622	control
0.170949	0.330161	1.44116	control
1.48768	0.336871	1.56156	control
1.43191	0.661418	1.88514	control
-0.660174	0.663056	-0.0281571	control
-0.425858	0.329704	1.24298	control
-0.350993	-0.000332656	-0.254067	control
-0.319838	0.00536792	0.363398	control
0.426923	-0.00416231	-0.278922	control
-0.842932	0.337136	-0.460666	control
-0.636957	0.670376	0.167027	control
0.194204	0.668377	1.20857	control
-0.971566	0.332111	-0.384756	control
0.340678	0.337928	1.12039	control
0.180248	0.00500208	0.301134	control
-0.870306	0.328248	0.706776	control
0.271761	0.336415	1.36256	control
-0.726287	0.339049	-0.94973	control
-0.0353272	-0.00558604	-0.293981	control
-0.514608	0.329932	-0.211877	control
0.315945	0.662747	0.967187	control
1.92104	0.338094	1.69408	control
0.210607	0.0090059	-0.444239	control
-0.134324	-0.00213064	0.0925325	control
-0.852885	1.00235	0.703856	control
-0.54184	0.668857	1.53854	control
0.0163853	0.338019	1.3593	control
-0.500245	0.332906	0.201025	control
-0.343668	0.338221	-0.482136	control
0.0280636	-0.000878663	0.139619	control
0.963474	0.663026	0.930431	control
0.474219	0.665484	1.10702	control
-1.27259	-0.00482068	-0.360314	control
0.698919	-0.00108468	1.18629	control
-0.675484	0.329873	0.113897	control
-1.36638	0.665057	0.277235	control
0.180496	0.997512	1.25722	control
-0.811703	0.331568	-0.410362	control
0.554448	0.00488057	1.71455	control
-0.916627	0.995303	-0.0531425	control
0.467153	0.337233	0.663222	control
0.202081	-0.00204857	-1.04802	control
0.039441	0.334295	0.629529	control
-1.04891	0.00457827	-1.53481	control
-0.553387	0.326305	-0.376226	control
-0.732851	0.664341	1.13782	control
-0.551369	0.00298503	-0.412771	control
-0.776816	0.00147251	-1.29244	control
1.5014	0.000213199	0.677786	control
-0.25165	-0.00631047	-0.515422	control
-1.28225	0.339916	0.968696	control
-0.182222	0.00706091	-0.0853645	control
0.0637635	0.334112	-0.0786189	control
0.732721	0.333378	1.80301	control
-0.0202507	0.0007437	0.349059	control
-0.0383757	0.657138	-0.0463094	control
0.491371	0.336214	0.500087	control
-0.268399	0.0011985	-0.948685	control
-0.729568	1.66931	1.56737	control
-0.964285	0.664803	-0.308329	control
1.02812	0.00376245	-0.0759632	control
0.452316	0.658547	1.65684	control
-0.0544337	-0.00414469	0.479166	control
0.429616	0.332924	1.85504	control
-0.0423084	0.338416	1.21516	control
0.387822	0.66726	1.13303	control
-0.818284	-0.00816069	-0.689846	control
0.70638	0.33873	0.164392	control
1.63233	0.332042	1.91733	control
-0.457664	0.328237	-0.84792	control
-0.285659	0.998327	0.441021	control
0.453588	0.000888461	0.757786	control
0.640174	0.338977	0.540815	control
-0.434154	-0.00616908	-0.48911	control
0.123705	0.659645	0.949183	control
0.16218	0.33703	1.62633	control
-0.501625	0.00116126	-0.408686	control
-0.630231	0.333466	-0.696448	control
-0.508435	-0.00198837	-1.24321	control
0.828441	0.334711	1.33516	control
0.455354	0.323223	0.13032	control
1.48291	0.667237	0.897134	control
-1.2557	0.993062	-0.8422	control
0.320388	0.668808	0.59237	control
0.522218	0.339996	0.446083	control
-0.384544	0.00775203	1.6115	control
0.536882	-0.00569162	-0.125676	control
-0.209496	0.33319	-0.728747	control
0.48709	-0.000632147	0.855697	control
-0.713172	0.000449401	-1.24167	control
1.37653	0.00342747	1.57516	control
-0.349348	0.334018	-0.81067	control
0.0945058	-0.00477426	0.819859	control
0.388734	0.662423	2.66135	control
0.511712	0.66769	2.05388	control
0.921263	0.334893	1.15967	control
-0.56938	0.99292	1.00516	control
0.0207416	0.330554	0.373143	control
0.70197	0.33606	1.35547	control
-0.09342	-0.00572932	-0.351651	control
1.78324	0.00738211	2.41105	control
2.16816	-0.00161025	0.717888	control
-0.384483	0.329519	-0.819857	control
-0.588175	0.668281	-0.605557	control
1.58983	-0.00374602	2.41978	control
-0.0954585	0.33779	0.0169318	control
0.69888	-0.000453185	0.193461	control
1.06256	-0.00495792	0.721845	control
-1.40874	0.333698	-1.96033	control
1.78333	-0.00524867	2.45817	control
-0.349266	0.665273	0.311896	control
-0.390172	0.331321	-0.750484	control
0.421813	0.662082	0.161071	control
-1.00767	0.00154314	-0.498949	control
0.142791	-0.00380711	-0.987327	control
-0.935734	0.334347	-1.29567	control
-1.00467	-0.00217232	-0.428712	control
0.575173	0.665819	0.845693	control
0.816308	0.332609	1.79793	control
0.951555	0.667324	1.71659	control
0.651756	0.00345231	0.203756	control
0.70035	0.33523	1.07316	control
0.0195179	0.00359594	-0.474852	control
-0.315029	0.341156	-0.350294	control
-0.282327	0.00280794	-0.354894	control
-0.521664	0.330729	-0.503096	control
0.703945	0.673876	1.51408	control
0.0406206	0.000461118	0.688952	control
-0.0267864	0.000808076	0.62968	control
-1.70736	-0.00443275	-1.84088	control
-0.809395	0.331364	0.0195404	control
1.36049	0.669169	1.00733	control
-0.172104	-0.00189355	-0.550629	control
-0.39787	0.00510271	-0.395264	control
1.40633	-0.000862184	0.367761	control
-0.603521	0.335049	-1.2559	control
0.576736	-0.000689468	1.0544	control
0.524653	0.328357	1.50715	control
-0.590253	-0.00286621	-0.309483	control
0.390131	0.00258746	-0.599038	control
0.758027	0.0076172	0.939538	control
-0.0718734	0.000845687	0.546858	control
0.749655	0.328226	1.14297	control
0.359685	0.332738	0.442581	control
0.0433076	-0.00534616	1.18844	control
1.17984	0.663978	1.37345	control
0.596408	0.331406	1.03839	control
0.140875	0.669972	1.2087	control
-0.896085	0.664351	-0.197463	control
1.06638	1.00216	0.227208	control
0.548514	0.330399	0.820364	control
0.00771141	-0.00356795	0.617945	control
0.056374	0.334469	-0.0129109	control
0.0502559	0.663425	0.002264	control
-0.308275	0.333053	0.172206	control
-0.385132	0.998239	0.184168	control
0.28026	0.339862	-0.0874491	control
-0.371678	-0.00399187	-0.29873	control
0.437798	-0.00259953	1.06423	control
0.0749591	0.33928	0.0862223	control
1.33698	0.336376	1.34008	control
-0.612612	0.331206	-0.557319	control
0.37039	0.667551	1.29238	control
0.357652	-0.00451489	0.944122	control
0.15045	-0.00342451	-0.373291	control
0.26507	0.333495	0.692964	control
-0.135117	-0.00602838	-0.338701	control
-0.0149879	0.334916	-0.476706	control
0.651609	0.339657	1.02414	control
0.427765	0.324811	0.881868	control
-0.378196	-0.00912084	0.356185	control
0.422148	-0.00743927	-0.529082	control
-1.47419	0.00441266	-0.759351	control
0.633234	0.333078	0.00279684	control
-0.685129	0.338046	-1.34167	control
0.0911823	0.668691	0.469174	control
0.580914	0.335922	1.45049	control
0.00288057	0.334823	-0.542777	control
-1.14493	0.334833	-1.53525	control
-0.083271	0.327817	0.712595	control
-0.729246	-0.0076858	-1.64059	control
-0.939216	0.00491157	-1.31875	control
-1.03936	0.00278458	0.00450464	control
-0.698022	0.000379267	-0.445226	control
1.27847	0.665989	1.28834	control
-0.208611	0.33137	-0.0228821	control
-0.976005	0.327728	-0.353125	control
-0.0584673	0.0036719	-0.716634	control
0.0500826	0.668299	0.39145	control
0.341903	0.654661	0.712968	control
0.114359	-0.007061	-0.271821	control
1.01805	0.00484501	0.972603	control
-0.00869689	0.66519	1.11784	control
-0.124952	0.337643	-0.18472	control
-0.613759	-0.00052019	-0.850639	control
0.951917	1.00455	1.85489	control
0.607882	0.332602	0.943563	control
-0.672535	0.335017	0.638337	control
0.653393	1.00706	2.37335	control
0.559319	0.669344	2.2234	control
0.0745141	0.670333	0.677982	control
0.438158	0.00686408	0.0777711	control
-0.223398	0.331698	0.330386	control
-0.243839	0.328721	1.24778	control
-1.35241	0.667911	-0.195307	control
-0.881861	0.99357	-0.121077	control
-0.650387	0.333428	-0.163914	control
0.69452	-0.00584704	0.9359	control
0.790252	0.336406	1.40097	control
0.228537	0.333748	0.558504	control
0.89807	0.33373	1.9928	control
-0.0399338	0.00423377	-0.464078	control
0.6395	0.33047	1.19394	control
0.617623	0.338323	0.911348	control
-0.878	0.33566	-0.324898	control
1.7454	0.327054	1.91405	control
0.535172	0.660657	1.04238	control
-1.02237	0.00738954	-1.45028	control
-0.263717	0.331443	0.31733	control
0.0220437	0.00443712	-0.330506	control
0.270054	0.336082	1.74751	control
0.564814	0.998141	1.16529	control
-0.381475	0.328172	-0.525985	control
-0.755797	0.337876	0.0502957	control
0.371944	-0.00380803	0.717442	control
0.0120567	0.333217	0.720906	control
0.29755	0.338303	0.387318	control
0.967404	0.32764	0.344031	control
-0.00666781	-0.00093252	-0.040632	control
0.0579519	1.00139	0.562171	control
-0.227375	0.333708	0.537597	control
-0.215996	0.000121678	0.32474	control
0.928666	0.337277	1.45991	control
0.33078	0.00689952	0.277286	control
-0.237936	0.334427	-0.941205	control
0.660804	0.330358	0.847964	control
-0.261285	-0.000962774	0.0711735	control
0.944688	0.337952	2.49382	control
0.467492	0.334097	1.9299	control
-0.441993	0.339414	-0.23971	control
0.89577	0.0066775	0.18992	control
0.786993	0.337166	1.15953	control
1.203	-0.00141854	1.34289	control
1.12282	0.332042	0.802486	control
-0.462142	0.345334	1.04773	control
-0.543363	0.345409	-0.0157926	control
-0.599279	0.330501	-0.299216	control
0.376389	-0.00729722	0.750247	control
-2.04472	0.00244008	-2.86222	control
1.59577	0.329088	2.6371	control
0.799506	0.332523	1.89132	control
-0.601612	-0.00125798	0.5597	control
-0.166631	0.000137685	0.482578	control
-0.563348	0.336308	-0.479536	control
1.05392	0.664884	2.25872	control
-0.377932	0.998375	0.321773	control
-0.657659	0.329593	-0.0625523	control
1.02095	0.00175418	1.56655	control
-0.680407	0.338054	-0.442657	control
0.252105	0.333659	0.481676	control
0.108448	0.00294401	-0.545247	control
-0.365008	0.668277	-0.282191	control
-0.0163894	0.335414	0.645122	control
-0.965166	0.00659626	-0.599143	control
-0.220578	0.333377	0.714923	control
0.239483	0.333208	1.3596	control
-0.414539	0.666862	0.757996	control
0.702941	0.00111894	0.550394	control
-0.0539514	0.336301	-1.09955	control
-0.851636	0.335338	-0.996089	control
-0.122235	0.335047	1.08463	control
-1.6257	0.663455	-0.927179	control
-0.21474	0.99752	1.22922	control
0.527362	0.666953	0.774047	control
1.06411	0.329831	1.43311	control
1.26465	0.332517	1.32722	control
0.152868	0.325781	1.08526	control
0.301975	0.665539	1.88766	control
0.671337	-0.00287082	-0.0373923	control
0.910613	0.00180961	0.146986	control
0.656346	0.341207	1.2612	control
1.03569	0.00425138	1.13744	control
-0.381003	0.338968	0.285066	control
0.0724208	-0.0066394	-0.00834344	control
0.282323	0.339935	0.631674	control
-0.825562	-0.00437668	-0.965867	control
-0.263412	-0.00497772	-1.23144	control
1.00335	0.33501	0.984713	control
0.475599	0.00639197	1.24815	control
-0.00104588	0.667022	-0.120453	control
0.637882	0.325919	0.721567	control
-1.21257	-0.00579702	-0.885572	control
0.829738	0.666885	1.17139	control
-0.869447	0.335688	-0.445687	control
-0.0280115	0.660149	0.317759	control
-0.728603	0.673811	0.00161532	control
-0.837868	0.337338	-0.806752	control
-1.07453	0.340677	-1.16225	control
0.00585372	0.0053063	0.101571	control
0.558653	0.995609	1.68422	control
0.0432627	0.669329	0.684549	control
1.83368	0.333184	2.37712	control
0.456594	-0.000670206	0.332282	control
-1.10488	-0.000753388	-0.504868	control
-0.774378	0.668736	0.117089	control
-0.724958	0.670419	-0.680355	control
-1.03034	0.326475	0.857702	control
0.648155	-0.000162154	1.17818	control
0.459677	0.666012	1.00854	control
-0.264505	0.326106	0.598182	control
0.163126	0.343494	1.55074	control
0.406289	0.334756	0.868649	control
0.0291569	0.326028	0.870004	control
0.781304	0.334704	1.78158	control
-0.359927	-0.00171372	-0.897445	control
-0.451903	0.663095	0.488084	control
-0.190348	0.662909	1.17717	control
-0.305218	0.00852883	-0.452916	control
0.174758	0.332395	0.478785	control
0.067541	0.332539	-0.0620621	control
0.472481	0.670322	1.12381	control
-0.261341	0.00344228	-0.488796	control
1.28823	-0.00398731	1.56974	control
-0.332608	0.66553	0.0328697	control
-1.71082	0.329217	-0.780015	control
-0.304024	-0.00703574	-0.274902	control
0.990326	0.00543506	0.287551	control
1.21743	0.333029	1.53905	control
0.633667	0.669125	0.756236	control
-0.30687	0.341257	0.44851	control
0.0178256	0.337823	1.03631	control
-0.0508062	0.665821	1.13509	control
0.125965	-0.00215687	0.4871	control
0.121817	-0.00245631	-0.595202	control
0.506787	0.333111	1.47189	control
-0.984155	-0.00473481	-1.42787	control
-0.496497	-0.00109998	-0.815879	control
0.504759	0.674845	2.64413	control
-0.310704	0.330012	-0.180368	control
0.410279	-0.00420431	0.589353	control
0.228795	1.00281	1.8789	control
-0.216402	-0.000308354	0.749794	control
-0.471422	0.665135	-0.000475888	control
1.39288	0.327697	1.32319	control
-0.0206428	0.341803	0.369789	control
0.640201	0.330917	1.20933	control
-0.254495	0.00104437	1.06773	control
-0.116147	0.998698	0.369693	control
-0.589145	0.682877	0.285988	control
-1.08093	-0.00409657	-1.48881	control
-0.756465	0.335884	0.286719	control
-0.0653364	0.332201	0.216032	control
-0.131508	-0.0074929	0.123799	control
-0.306305	0.331058	-0.365303	control
-0.0400776	1.33217	2.37205	control
0.707168	1.00232	1.03232	control
-0.0765705	0.000662163	0.626854	control
-0.420459	0.670086	1.77294	control
-1.04096	0.338076	-2.15833	control
-1.63263	0.997315	-0.57623	control
0.122362	0.335231	0.807595	control
-0.113469	1.01409	0.194293	control
1.37853	0.331876	2.07345	control
0.278027	0.333555	1.37327	control
0.357091	-0.0013844	0.815815	control
0.793555	-0.0133276	0.336	control
-0.317556	0.326066	0.53327	control
0.285861	0.339053	-0.249162	control
0.526923	0.334062	0.466469	control
0.529684	0.338038	1.78402	control
0.997881	-0.00490926	0.150743	control
-1.16469	0.00203132	-0.549725	control
-0.092582	0.000878036	-0.554375	control
0.894697	0.334629	0.456024	control
0.529392	-0.00246608	1.03505	control
0.843863	0.0131368	0.688774	control
0.0576008	0.330456	-0.748038	control
1.66657	0.327023	1.92742	control
-1.27066	0.00501547	-1.0146	control
0.257831	0.997666	1.46958	control
0.608506	0.0066025	1.35017	control
-0.90372	0.993052	-0.434136	control
-0.859497	-0.00838955	-0.57323	control
-0.459901	1.32756	0.825969	control
-0.684022	0.00247054	-0.11612	control
0.303377	0.339117	0.501846	control
0.317731	1.34455	1.23409	control
0.331528	0.326707	0.202137	control
2.41296	0.00504388	1.03219	control
0.52376	0.333208	0.444474	control
-0.0817849	0.665562	0.090209	control
0.803162	0.323732	0.980777	control
-0.695558	0.335744	-1.176	control
1.00441	0.66556	1.99487	control
-0.197993	0.668806	0.848826	control
0.102474	0.00149356	0.104662	control
-0.0154892	-0.00214713	1.07776	control
-0.934741	0.331544	0.0928561	control
-1.60801	-0.000163151	-1.72512	control
0.627971	0.66396	0.820445	control
-0.311207	0.335225	-1.03232	control
0.382698	-0.00174796	0.899641	control
0.302949	0.664558	0.685941	control
0.510013	0.00669657	-1.32874	control
0.020705	1.00233	1.43444	control
1.39626	0.333103	1.91359	control
-0.123604	0.00163172	1.21411	control
-0.767558	0.999059	0.535357	control
-0.144745	-0.00142564	0.00961845	control
0.140909	-0.00449811	1.08047	control
1.42758	0.675725	1.12401	control
-0.561989	0.00163926	-0.995748	control
0.962792	0.00229351	0.805565	control
1.11664	0.998856	1.53552	control
-1.84629	0.34102	-1.6051	control
0.131314	0.332879	1.55353	control
0.142813	0.00260703	-0.640205	control
0.23098	0.998357	1.22924	control
1.2743	-0.00193087	0.742323	control
-0.876763	0.326522	-1.2269	control
0.64881	0.658678	1.95061	control
-0.504302	0.00205434	-0.076258	control
-0.365292	0.329833	-0.502299	control
0.373696	0.334947	0.960805	control
-0.838803	0.332665	0.604402	control
0.0349279	6.74997e-05	1.14372	control
0.78454	-0.00488146	0.0917606	control
-0.56123	0.658974	0.379768	control
-0.253084	0.330286	-1.20799	control
-0.844188	-0.00116017	-1.31469	control
-0.344495	0.668362	-0.0731118	control
-0.678497	0.660305	-0.158885	control
0.306608	-0.00371617	0.531651	control
0.300977	0.00638508	0.812568	control
-0.48829	0.00221502	0.0807171	control
-0.167366	0.334656	0.400936	control
-0.681059	0.00100691	-1.40786	control
0.2554	-0.00442749	0.800772	control
0.213038	-0.00336974	1.13855	control
0.413791	0.665239	0.7827	control
-0.603484	0.334421	-0.910777	control
1.28268	0.335743	1.15919	control
0.255166	0.333853	1.50228	control
0.41394	-0.000332487	0.593542	control
0.458889	-0.0046975	2.23413	control
-0.834645	0.661203	-0.862108	control
1.14716	0.000203873	1.14856	control
0.748894	0.007254	1.85308	control
-0.32928	-0.00367335	-0.54796	control
-0.0775273	-0.00737401	0.28686	control
1.12952	0.338389	0.752789	control
-0.218043	0.338026	-0.437086	control
-0.126497	-0.00529391	-0.589741	control
0.501774	0.00130985	1.35525	control
0.879855	0.679555	1.8855	control
-0.0236086	0.666455	0.147685	control
-0.671348	-0.0019829	-0.622925	control
-0.45672	0.0035882	0.47065	control
-0.23322	1.00503	1.47869	control
-0.399601	0.66438	0.120342	control
0.154277	-0.00314927	-0.455927	control
-0.587679	0.337834	0.306051	control
-0.923159	1.00098	0.505384	control
-0.618615	0.337718	0.378517	control
1.83093	0.000127416	2.39525	control
-0.533776	-0.000819509	0.235274	control
-0.640098	1.00045	0.381765	control
1.369	0.328969	1.52125	control
-0.758553	0.338072	-1.09228	control
-0.0673271	0.334987	-0.531198	control
0.0606462	0.666505	1.05366	control
0.746981	0.342167	-0.313586	control
-0.157282	0.337642	-0.522447	control
-0.093025	0.333086	0.259188	control
-0.189534	0.335596	-0.100169	control
-0.533106	0.337651	0.791947	control
-0.961696	0.00374549	-0.822723	control
-0.402864	0.331487	0.0922569	control
-0.758825	-0.00150487	-1.3004	control
0.253054	-0.00328928	0.456219	control
0.565051	0.335125	1.03386	control
-0.276074	0.00561985	-0.681265	control
0.708706	0.333056	1.07146	control
0.545103	0.0049739	1.34341	control
1.05552	0.00442048	1.03015	control
0.0567791	0.00167608	0.183286	control
-0.237457	-0.00418232	-1.11802	control
0.419132	0.327532	-0.262515	control
-0.072773	0.00309544	0.0543784	control
0.269757	0.675835	1.32989	control
-0.569603	0.00138719	-1.32215	control
-0.322561	0.00092136	-0.523774	control
0.515882	0.333952	0.869168	control
0.221978	0.665707	0.661046	control
0.436851	0.336921	1.14625	control
-0.672907	0.00451385	-0.694342	control
0.547976	0.00356046	0.254384	control
-0.216772	0.00106158	1.14689	control
-0.450276	0.333291	-0.620936	control
-0.989644	0.000996141	-1.91912	control
-0.113091	0.336346	0.504634	control
0.321107	0.662479	1.65381	control
-0.0767973	0.00664685	-0.750832	control
0.374025	0.332776	1.8713	control
-1.02212	0.00537927	-0.645875	control
-1.07077	-0.00541051	-1.24864	control
-1.29404	0.00265922	-0.0682887	control
-0.204541	0.339801	-0.926542	control
-0.108391	0.330937	-0.0149637	control
0.418926	0.336814	0.539822	control
1.12484	0.335484	1.49685	control
1.17893	0.00332309	0.645635	control
-0.410525	0.333659	-0.636563	control
-0.0299453	0.996133	0.717983	control
-0.297095	0.00438793	0.262695	control
-0.904992	0.331066	-1.2012	control
0.374762	-0.00519689	-0.268065	control
-0.795778	0.33302	-1.54142	control
0.294252	0.662857	2.3394	control
-0.0898829	0.671584	1.13045	control
0.0254163	-0.00852669	0.740773	control
0.512221	0.00202388	0.214895	control
-1.27878	0.664206	-0.921591	control
-0.0745255	0.327684	0.975879	control
0.231278	0.336458	-0.357627	control
0.15438	0.325303	1.16343	control
0.529221	0.670678	1.15801	control
0.857687	0.00161128	-1.16571	control
-0.121972	0.329985	0.508539	control
0.14147	0.659808	0.33744	control
-0.597912	0.00375406	-1.69119	control
1.11887	0.333905	2.54211	control
0.312154	0.996158	0.896848	control
-0.260136	0.329452	-0.553609	control
-0.535305	0.665869	-0.814491	control
-0.437907	0.335209	0.0284691	control
0.575922	-0.0100411	-0.475454	control
-0.49344	1.00188	-0.311221	control
0.0143077	0.664039	0.97845	control
-0.302098	0.325029	0.198624	control
-0.32944	0.331271	-0.0757717	control
0.688079	-0.00271654	1.49779	control
0.0285364	0.336694	0.424753	control
0.233496	0.335492	1.39205	control
-0.442283	0.324998	-0.766312	control
-0.104205	0.99779	1.00119	control
-1.22588	0.670635	-1.01781	control
0.219085	0.00525692	0.450609	control
-0.888228	0.00581457	-1.21891	control
-0.531362	0.00738672	-0.609888	control
0.144683	0.336514	0.715537	control
-1.18223	0.660643	-0.589675	control
-0.0518182	-0.00182354	0.0552443	control
0.159866	0.00462934	1.11829	control
-0.00839372	0.00273627	-0.526748	control
-0.285672	0.00517171	0.383892	control
-0.190841	0.322469	-0.0185287	control
0.58119	0.330297	1.31829	control
0.0748596	-0.00858218	0.578311	control
1.3193	0.337222	1.7194	control
0.483829	0.0040257	-0.994003	control
1.03842	0.66221	2.1285	control
-0.339064	0.337215	-2.28595	control
-0.412003	-0.000972512	-0.516804	control
-1.04225	0.659741	-0.465471	control
-1.13825	0.00168274	-1.2378	control
-1.20237	0.330846	0.0195854	control
-0.448769	0.33394	0.827622	control
-0.36943	0.33764	1.50886	control
0.357593	0.332122	0.409248	control
0.144703	0.663148	1.47155	control
0.318634	1.00879	0.491268	control
-0.0993853	0.334728	0.324326	control
0.643426	0.00341359	0.497243	control
1.09652	0.0110219	-0.799361	control
-1.41411	0.328946	-1.13011	control
-0.180173	0.670905	-0.619432	control
-1.38122	0.340721	-1.60629	control
-0.117692	0.671979	0.666878	control
-0.657813	0.66871	-0.843855	control
0.570217	0.00229388	0.21466	control
-1.34732	0.657779	-0.200271	control
-0.0406599	0.342248	0.474689	control
1.22477	0.342659	2.0198	control
-0.133279	0.664939	1.03146	control
0.52745	0.00673356	0.0358622	control
0.180317	0.343793	0.951885	control
0.203036	0.333997	0.983612	control
-0.455394	0.00203503	-0.495515	control
0.114884	0.33243	0.2934	control
1.07582	0.331048	0.507938	control
-0.903387	0.33174	-0.804176	control
-0.84618	0.000664826	-1.86388	control
0.525292	-0.00421895	-0.219889	control
-0.782481	0.333545	-0.181434	control
-0.528256	0.337852	-0.0480873	control
-1.51126	0.340999	-1.00942	control
0.457921	0.337863	1.75431	control
-0.511606	0.664898	-0.622543	control
0.550382	1.00515	0.855954	control
0.676392	0.00157204	1.17232	control
0.754681	0.331114	1.28718	control
-0.898107	0.331506	-0.92746	control
-0.242043	-1.40741e-05	-0.194529	control
-0.133828	-0.0044098	0.699539	control
0.432705	0.674834	1.09283	control
0.37517	0.336438	0.146057	control
-1.59276	0.676212	-2.2475	control
1.4165	0.663228	1.61316	control
1.21943	0.330925	2.01561	control
-0.716948	0.665539	-0.671622	control
-0.407268	-0.00352058	-0.36685	control
0.892607	0.667784	1.7515	control
0.0992058	0.673076	0.69189	control
-1.11524	-0.0118248	-1.68994	control
0.815894	0.334339	1.79554	control
0.00444558	0.330351	0.122619	control
-1.16633	0.0038676	-1.47734	control
-1.27758	0.000989598	0.0727212	control
-0.404558	0.661079	0.983842	control
0.82324	-0.00152354	-0.0486754	control
0.485316	0.33336	0.565399	control
-1.27985	0.662433	-0.205864	control
0.517926	0.330379	0.477797	control
0.20076	-0.00139775	-0.161915	control
-0.0249252	0.00164714	-0.984081	control
-0.035872	0.00166328	0.995738	control
0.691794	0.664183	1.4075	control
0.0686931	1.00296	0.576108	control
0.644732	0.00213254	0.0687897	control
0.905191	0.337018	2.54232	control
-0.349515	0.341444	-0.29829	control
-0.550287	0.333734	-0.807745	control
0.103879	-0.00396735	-0.427086	control
-0.42484	1.32999	1.10412	control
-0.681894	0.00114055	-0.867893	control
1.14802	0.660862	1.5572	control
0.148472	1.00113	0.585614	control
-0.375658	0.0077999	0.0299194	control
0.733082	0.32756	0.210794	control
0.733289	0.336987	1.36183	control
0.552691	0.342338	1.33314	control
-0.524384	0.00783483	-0.689735	control
0.27482	0.998787	1.38024	control
0.237473	0.339144	0.0688801	control
-0.0989344	0.331502	0.662254	control
0.338329	0.338892	0.753866	control
-0.598835	0.00518098	0.457939	control
0.500406	0.330962	0.458227	control
0.135111	-0.00198878	0.116177	control
0.431401	-0.000310428	0.091506	control
-0.268799	0.331316	-0.574133	control
0.304013	-0.000459582	0.451736	control
1.10402	1.0023	1.68766	control
-0.458686	0.00355976	1.05764	control
0.158417	0.330566	0.0693805	control
-0.853263	0.339272	-0.541627	control
-1.08802	-0.000590506	-1.47963	control
-0.157879	0.671282	-0.152598	control
-1.26419	0.671274	-0.00041607	control
-0.323596	0.333325	1.1992	control
0.325863	0.337395	1.68829	control
-0.126552	0.66556	0.758737	control
-0.494034	0.661484	0.798352	control
0.90714	0.328285	1.99931	control
-1.11106	-0.000654174	-0.996677	control
-0.525381	0.667049	0.32007	control
-0.068845	-0.0142435	-0.255443	control
-0.250079	-0.00071185	0.123069	control
-0.333351	0.333615	-0.139545	control
-0.666746	0.334707	-0.825488	control
-0.296899	0.0053828	-1.23378	control
-0.549928	0.00833414	-1.52205	control
-0.458805	0.33124	-0.891654	control
1.46104	0.326312	2.20805	control
-0.429685	0.337807	-0.13259	control
0.668112	0.669811	1.41172	control
0.201621	0.327197	-0.806018	control
0.869157	0.664584	1.01667	control
-0.861666	0.999809	-0.127768	control
0.281768	0.661312	1.19577	control
0.0032624	0.328331	0.665092	control
0.686136	0.335312	0.274751	control
-0.450828	0.324894	-1.66224	control
0.510938	-0.00683303	0.540373	control
-1.08307	0.335412	-1.77984	control
-0.191414	0.338232	0.87818	control
-0.233281	-0.000132894	0.100192	control
-0.405998	0.340946	-1.13328	control
-1.68755	-0.00273381	-2.76836	control
0.878055	-0.00277108	0.78448	control
-1.02529	0.328831	-0.111498	control
0.315203	0.664559	1.56072	control
-0.277784	0.331013	-0.486906	control
0.553918	1.00012	1.2158	control
0.433505	0.324982	1.00496	control
-0.373927	0.335012	-0.677992	control
-0.264463	0.327821	1.00724	control
0.244769	0.327278	0.6787	control
-0.846522	0.00501756	-0.14663	control
0.372969	0.335527	-0.204735	control
0.59973	0.00299714	0.557545	control
0.377581	0.00179814	1.06861	control
-0.166187	0.000369946	-1.09596	control
-1.47845	0.00741285	-1.53868	control
-0.84915	0.66601	-0.835139	control
-0.418776	0.335635	-0.824171	control
-0.195736	0.681825	1.2685	control
0.0328195	-0.00109022	0.0883199	control
0.462402	-0.00263225	0.0398226	control
-1.10125	0.335479	-1.38082	control
0.111	0.00465324	0.13221	control
0.408548	0.334053	0.350217	control
0.31147	0.00113943	1.11324	control
0.46171	-0.00243655	0.524069	control
0.217931	0.664992	1.49219	control
-0.864454	0.659982	0.0995354	control
-0.825684	-0.00134247	-0.622878	control
-0.012623	-0.00277192	0.40636	control
0.612514	0.335279	1.35067	control
-0.47423	0.665815	-0.277492	control
1.03558	0.329989	1.49711	control
0.0209508	0.329722	-0.892224	control
0.840695	0.00225602	1.52223	control
0.990955	0.00249642	1.89109	control
0.452525	0.00355071	1.48222	control
-1.02331	0.331546	-0.128306	control
-0.263952	0.328589	0.1935	control
-0.0782988	0.331392	-0.0194637	control
1.14103	0.669272	1.22004	control
0.935423	0.008154	-0.118075	control
0.181346	0.00200608	0.304689	control
-0.908568	-0.00530957	-0.595304	control
0.275249	0.666505	-0.5064	control
0.180639	-0.00182398	-0.337117	control
-0.0517236	1.00618	1.91712	control
-0.157314	0.664556	-0.304198	control
0.0205761	0.00143008	0.0553307	control
-0.405272	0.00582116	-0.719042	control
0.783634	0.327773	1.97567	control
-0.120211	-0.00772954	0.665413	control
0.80844	0.328411	1.00098	control
0.783792	-0.00396796	0.894394	control
0.942309	0.671237	1.69552	control
-1.77303	-0.00276368	-2.7252	control
0.436318	-0.00873355	0.983085	control
0.547928	0.328945	0.652098	control
-0.257998	0.332314	0.0693604	control
-0.698876	0.334473	0.897821	control
0.438738	0.336571	0.771088	control
-0.712426	0.332283	-0.453181	control
0.211595	0.335615	0.466658	control
0.340294	0.00763855	0.88578	control
0.859777	0.6731	0.96986	control
-0.415192	0.330248	0.522353	control
-0.584457	0.00534392	0.223402	control
0.2586	0.00465225	0.423971	control
-1.10614	0.00296533	-1.0818	control
-0.680954	0.0022584	-0.657996	control
-0.100044	1.32846	1.39335	control
0.250837	0.00226759	1.09249	control
-0.237147	-0.00410318	-0.279025	control
0.546645	0.322988	1.10837	control
0.161074	0.330067	1.36053	control
0.219243	0.334526	0.967119	control
1.35827	0.00612172	0.441695	control
0.995162	0.997092	2.13735	control
-1.59603	1.00484	0.159079	control
-1.1013	0.66346	-0.596515	control
0.445361	-0.00382906	0.202059	control
0.468678	0.672831	0.61625	control
0.40508	-0.00386156	0.287075	control
0.210117	0.332466	0.10016	control
0.0708571	0.00043828	0.730829	control
-1.27802	0.666789	0.0639322	control
-1.00394	0.659488	0.333427	control
0.280842	0.331679	0.852134	control
-0.438621	0.328197	0.148277	control
0.644103	0.668641	1.71755	control
-1.03658	0.669419	-1.15038	control
0.431054	-0.00354107	0.456982	control
-0.329111	-0.00948226	-0.0291233	control
-0.531154	0.000610137	0.0168096	control
-0.371103	-0.00109639	-1.09352	control
0.552994	0.333294	1.15952	control
-0.847942	0.657001	-0.544596	control
0.317038	0.00364391	-0.0296011	control
0.688125	-0.00168285	0.10485	control
0.00190234	0.671303	0.235651	control
-0.181567	0.330602	-1.25573	control
-0.218269	0.325606	0.834687	control
0.376006	0.330797	0.630144	control
-0.281529	0.339095	0.425849	control
-0.757379	0.659564	0.0432008	control
0.318864	0.341283	0.992072	control
0.684211	-0.0062652	0.632045	control
-0.279136	0.337039	-0.639689	control
-1.04074	0.669271	-1.7165	control
-0.23305	0.333743	-0.74413	control
-1.11475	0.00291087	-1.19594	control
-1.7219	0.66573	-0.970659	control
-0.816306	0.319817	0.0411021	control
-0.869762	0.335515	-0.429082	control
0.701569	0.331894	1.19438	control
-0.670283	0.664974	0.419777	control
0.803761	0.330787	1.90683	control
-0.644681	0.66303	1.00037	control
1.08551	0.333853	0.655732	control
-0.135213	0.336602	0.526987	control
-0.296376	0.33584	0.121417	control
-0.548063	0.325746	-1.55701	control
0.43775	0.00159733	0.470981	control
0.308722	0.331394	0.68914	control
-1.35534	-0.00317569	-1.39729	control
0.215782	0.00112488	0.411732	control
-0.250761	0.335564	-0.184406	control
0.526838	0.668361	1.20311	control
0.388308	0.336568	0.942289	control
0.570947	0.00121382	0.869398	control
-0.882226	0.673437	-0.0479741	control
-0.0519845	0.335309	1.17829	control
-0.0629849	0.338567	0.728665	control
-0.670875	0.672465	0.304479	control
0.241886	0.331486	-0.441644	control
-0.342577	0.341545	-0.193614	control
0.99828	0.334864	1.39834	control
0.530093	0.994442	1.60352	control
-0.0441521	0.338822	-0.333528	control
1.16474	0.338456	1.69153	control
-0.504318	-0.00187629	-0.759913	control
0.287012	0.994759	1.33987	control
-0.745274	0.329069	0.863034	control
-0.113464	0.33375	-0.395358	control
0.309726	0.0043517	-0.950389	control
-1.0463	-0.00179347	-0.949389	control
0.322476	-0.000815737	0.327638	control
0.0957345	0.33105	-0.966363	control
0.0541376	0.00328122	-0.636212	control
-0.427219	0.325216	-0.438837	control
0.862601	0.326702	1.52604	control
-0.120091	0.326945	0.768552	control
-0.389463	-0.00500468	-0.760333	control
1.96767	-0.00387727	1.12538	control
0.59495	0.327849	0.535629	control
-0.974897	0.328055	-0.770985	control
0.476322	0.334156	1.00209	control
-0.101106	0.340923	0.778574	control
0.617303	0.668134	0.818661	control
0.188384	0.00459568	-0.151837	control
-0.507299	-0.00379429	-1.86177	control
0.0981413	0.329619	0.22155	control
-0.631788	0.671998	0.244993	control
0.172165	0.333874	0.659057	control
-1.29952	0.00122242	-1.70596	control
-0.602577	-0.00246822	-0.250482	control
-0.132905	0.673408	2.24629	control
0.416024	-0.00965665	0.0142318	control
0.206951	0.664547	-0.0606839	control
-0.849318	0.666011	-0.0773893	control
-0.088971	0.00100697	0.457738	control
0.260299	0.665006	0.317299	control
0.950547	0.332608	1.93637	control
-0.898216	-0.00309311	-1.2192	control
1.69109	0.334235	1.82381	control
-0.853884	-0.000492262	-0.708971	control
0.624821	0.32887	1.74783	control
-0.130173	0.332893	-0.394452	control
-1.10329	0.333434	-0.56933	control
-0.420263	0.330044	-0.216502	control
-0.375808	0.666805	0.529545	control
-0.0967484	1.00135	1.89753	control
0.15197	1.00196	1.47861	control
-0.708379	0.666309	0.019843	control
-0.745421	-0.00237356	-1.62209	control
-1.35126	0.00449461	-0.30386	control
-0.087405	0.329734	-0.36339	control
-0.779301	0.336214	0.937428	control
-0.811641	0.670474	-0.91696	control
0.543382	-0.000217562	0.734765	control
0.608241	0.331532	-0.69087	control
0.577066	0.336464	0.918132	control
0.606055	0.00154698	1.12199	control
-0.530534	0.327895	0.0115143	control
1.17205	-0.00592313	1.33577	control
0.0916864	0.668636	1.46685	control
-0.381653	0.33541	0.718193	control
0.448672	0.325445	0.907192	control
-0.672587	0.669884	0.751336	control
0.700522	0.341494	0.889522	control
0.246702	0.994254	1.37162	control
0.821719	0.00664654	1.26375	control
-0.446616	0.327586	-0.559935	control
-0.572658	0.329763	-0.484604	control
0.239075	0.670851	1.39435	control
0.13829	0.338294	0.445792	control
-0.709112	0.342625	-1.20558	control
-1.4039	0.337445	-1.99475	control
-1.90339	0.0016301	-1.80595	control
-0.236743	0.33234	0.481079	control
-1.58334	0.330293	-0.960517	control
-1.06915	0.344848	-0.586317	control
0.566702	0.331069	0.298523	control
-0.155249	0.0025374	-1.33036	control
0.801314	0.330463	1.70234	control
0.510997	0.334192	0.680314	control
0.485481	0.326383	0.521955	control
0.729179	-0.00686175	-0.734587	control
-0.896697	-0.00109827	-1.00804	control
-0.417481	-0.00523859	-0.109559	control
-0.557355	0.669676	-0.494906	control
-0.113384	-0.00437034	0.108727	control
0.042034	0.334398	0.534586	control
-0.393996	0.336352	-0.750045	control
-0.0862338	0.664633	-0.755824	control
0.691686	0.324603	0.922786	control
0.637751	0.664169	1.26369	control
-1.03496	0.33597	-0.718833	control
1.14563	0.00328338	1.48757	control
-0.485911	0.664378	-0.0789434	control
0.919134	0.333361	0.702078	control
-0.114926	-0.00244856	-1.03768	control
-0.0581494	0.00323834	-0.911599	control
-1.00876	0.324068	-0.719112	control
0.238702	0.342367	-0.719807	control
-0.436186	0.668605	0.77634	control
-0.335605	3.29444e-05	-0.770308	control
-1.15765	-0.00382039	-0.722228	control
-0.395615	0.33344	-0.325639	control
-0.000149081	1.00173	0.806112	control
1.72428	0.67355	2.54775	control
0.0686004	0.0038604	-0.192783	control
0.367799	0.338167	0.368438	control
-0.476137	0.326692	0.183666	control
0.891342	0.00905455	0.28894	control
-0.456912	-0.00236614	-1.23885	control
1.58527	0.994368	1.4731	control
0.801047	0.328684	1.46965	control
-0.498235	0.00121254	0.062043	control
0.773765	0.664461	1.64398	control
1.02257	0.333616	1.01949	control
-0.492165	0.00217226	-0.7843	control
-0.0549754	0.0057745	-0.045456	control
-0.28024	1.00188	1.20791	control
-0.73486	0.00109151	-1.08698	control
0.309452	0.00460343	0.242569	control
-0.0184573	0.340288	-0.438267	control
-0.548409	0.659661	0.257321	control
0.694107	0.00385964	0.584419	control
0.148059	-0.00440956	0.719026	control
-0.990078	1.00156	0.299332	control
-1.12358	0.0024481	-1.81862	control
-0.564987	-0.00150816	-0.29177	control
1.02559	0.334733	2.12295	control
-0.0771098	0.668431	-0.0542057	control
1.03516	0.338992	2.52388	control
-0.518671	-0.00554568	-0.78176	control
-0.0973793	0.663251	1.4033	control
0.299958	0.341149	1.27966	control
-0.842563	0.000300202	-0.553378	control
-0.24725	0.661588	-0.423455	control
-1.27963	-0.00941008	-1.4305	control
0.802899	-0.00131975	1.84137	control
-1.13753	0.00124121	-1.02041	control
0.0696934	0.332499	0.723517	control
0.838568	1.66648	1.27749	control
0.203291	0.00090066	1.21649	control
-0.0211044	0.324825	-0.81898	control
-0.826806	0.344366	-0.460162	control
0.0303875	0.323745	-1.07783	control
1.24368	0.323135	1.0598	control
0.388508	0.000918468	0.696243	control
0.206307	-0.00130433	1.15292	control
-1.39258	0.662655	-0.493752	control
-1.03488	0.325561	-0.93446	control
1.35184	0.326238	2.62125	control
-1.30556	0.673389	-0.0447673	control
0.658569	-0.00189159	1.5525	control
-0.254701	0.330289	0.587035	control
-0.414393	0.334426	-1.35183	control
0.377232	-0.00274336	-0.000181818	control
-0.903336	0.667772	-0.545564	control
0.877523	0.332502	0.831554	control
0.885244	1.00619	2.09285	control
-0.385424	0.340649	-0.076635	control
0.25438	0.33741	0.467288	control
0.265092	0.000163218	-0.574891	control
1.22379	-0.00670057	1.5825	control
0.553989	0.0044838	0.65072	control
-0.606493	0.338871	-1.36816	control
0.307865	0.33984	0.217792	control
-0.183946	0.000896576	0.542849	control
-0.369896	0.322892	-0.228172	control
0.0856724	0.330351	0.55152	control
-0.606776	0.667975	-1.01062	control
0.183311	0.669374	1.92842	control
-0.366971	0.666443	-0.118199	control
0.162144	0.00159368	-0.898857	control
0.0120283	0.67537	-0.125196	control
-0.976266	-0.00628079	-0.179284	control
0.756901	0.33022	0.604865	control
0.715736	0.0065212	2.32864	control
-0.730324	-0.00190199	0.401131	control
0.253309	-0.00422159	-0.69769	control
-0.4774	0.669263	0.404131	control
0.0649967	0.663641	1.28644	control
-0.247157	0.325659	0.0935452	control
0.299944	0.338024	1.33646	control
-0.500298	0.66348	0.585275	control
0.135721	-0.00435898	1.38714	control
0.0540473	0.33824	-0.0995276	control
-0.322278	1.00144	1.52182	control
0.516463	5.08533e-05	0.828225	control
0.526812	0.00851556	0.148907	control
0.181628	0.336589	1.32338	control
-0.617585	0.670722	0.624281	control
0.084995	0.66161	0.472847	control
0.286748	0.331437	0.812921	control
0.00749388	0.999401	0.761431	control
-0.393286	0.345403	-0.382415	control
0.111237	-0.00257224	0.165171	control
-0.49464	0.668334	0.861237	control
0.128772	0.00276116	0.0740959	control
-0.701876	0.00213073	-1.1779	control
1.12826	0.669143	2.65655	control
-0.496144	0.332096	-0.709812	control
-0.0116255	0.335534	-0.0493724	control
0.858335	0.335136	0.817473	control
0.889891	0.00154845	1.22287	control
0.920317	-0.000697256	1.72598	control
0.444696	-0.002797	0.906665	control
0.0194391	0.331009	0.634987	control
-0.999831	0.00493878	-1.8055	control
1.58428	1.00705	2.30696	control
-0.77078	0.662076	0.173176	control
-0.774816	0.994645	-0.173363	control
0.271754	0.00293653	0.630953	control
-0.741121	0.336549	-0.030777	control
-0.254016	0.676302	0.603983	control
0.668039	0.330887	0.197166	control
-0.353793	0.334849	-0.672517	control
0.471454	0.00360982	-0.317508	control
0.0700362	0.671786	1.31695	control
-0.1877	0.3367	1.32711	control
-1.37761	0.66018	0.72102	control
-0.258997	0.00468152	-0.186619	control
1.21379	0.333526	1.98373	control
-0.507933	0.657223	0.108042	control
-0.0318144	-0.00307363	1.43072	control
0.597205	-0.00132299	0.454457	control
0.101968	-0.00777844	0.103524	control
-0.602173	-0.00443156	-0.198136	control
-0.333907	0.334724	-0.348897	control
0.187869	0.333892	0.952194	control
-0.623165	0.00286515	-0.539483	control
0.533048	0.00146761	0.740214	control
-0.592628	-7.26581e-05	-0.835944	control
0.517248	-0.00207905	1.57629	control
0.0273085	0.332164	0.39964	control
-0.387805	0.663663	0.319843	control
0.683384	0.331568	1.96367	control
-0.3802	-0.000309752	0.0578452	control
-1.13631	-0.00489433	-0.0408633	control
-0.217974	-0.00175931	1.43408	control
1.22581	0.00225966	1.24653	control
0.856707	0.672978	1.18187	control
-0.48786	0.0015854	0.252725	control
0.580801	0.338448	1.0215	control
-0.905411	0.328251	-0.701831	control
0.332358	0.337785	0.553142	control
-0.343324	0.330525	0.341689	control
-0.0966966	0.997266	1.5005	control
1.39674	-0.00149859	0.907103	control
-0.047607	0.669778	0.920438	control
-0.284315	0.334652	-0.306912	control
0.152738	0.663754	0.609127	control
0.257005	0.33359	0.225047	control
-0.165312	0.333805	1.08893	control
0.388529	-0.00257234	0.178213	control
-1.55131	1.01366	-1.31782	control
1.63956	0.664678	2.17856	control
-0.113481	0.00737746	-0.483173	control
-0.839507	0.671369	0.301118	control
0.657425	3.38948e-06	1.21716	control
-0.522415	0.33687	-0.344642	control
-0.791446	0.667004	0.593803	control
1.68123	0.00137465	1.47038	control
1.2447	0.672039	1.97231	control
0.00605711	0.332903	1.10375	control
-1.23315	-0.00123906	-0.673912	control
-0.0957372	0.00166491	-0.355209	control
0.656097	-0.00249324	0.945005	control
-1.30287	0.00875455	-2.22765	control
-0.525298	0.323988	-0.93685	control
0.945913	0.328411	2.5911	control
-0.193297	0.00228234	0.135106	control
0.243434	0.00463914	0.456521	control
-0.633121	-0.00568709	-0.368602	control
0.27023	0.0050153	0.345499	control
0.241389	0.324758	0.260855	control
-0.248976	0.330292	-0.650741	control
0.42848	3.22997e-05	0.619963	control
-0.340034	0.00062558	-0.469248	control
0.428056	0.996758	0.450994	control
0.21478	-0.00373264	-0.367401	control
0.679681	-0.00244326	1.22646	control
0.587002	0.667368	2.28253	control
0.891115	0.667031	1.67704	control
-0.622831	0.669152	-0.0252048	control
-0.179712	0.00220141	-0.19128	control
1.03876	0.337807	0.644452	control
1.31703	0.329567	0.992079	control
1.2945	0.671318	1.89247	control
0.0312345	0.329003	0.40262	control
-0.0747921	0.327982	0.323871	control
-0.477872	0.664243	0.336022	control
-0.5086	0.335257	-0.341462	control
0.861361	0.00021568	0.347968	control
-0.661566	0.329779	-0.651591	control
-0.522741	-0.00461978	-1.1523	control
0.12531	0.32813	0.357418	control
-0.221413	0.00809636	0.480801	control
-0.593878	0.662732	-0.369851	control
1.60707	0.668374	2.59234	control
-0.491798	0.336473	1.96557	control
-0.19863	0.66371	0.294228	control
-0.423949	0.00333536	-0.110145	control
0.260361	0.000139796	0.995377	control
0.254741	0.0024495	0.421254	control
0.842201	0.32658	1.45789	control
-1.24129	0.661332	0.0498296	control
-0.114274	0.320934	0.107457	control
1.38029	1.00881	2.47484	control
0.809295	-0.00113053	0.483346	control
-0.516023	0.00151027	-0.888316	control
-0.224401	0.330159	-0.0628057	control
-0.679986	0.669923	1.26492	control
0.000662975	0.32704	0.452423	control
-0.775633	0.665447	-0.122413	control
-0.124266	1.00328	0.904576	control
0.258947	-0.00399434	-0.21546	control
0.115334	-0.0113456	0.345592	control
-0.147788	0.334088	0.756705	control
0.410628	0.334276	1.24931	control
1.12577	0.668414	2.59702	control
-0.762707	0.00166382	-0.613208	control
0.614067	1.33044	1.77904	control
2.18956	0.332121	2.29899	control
-0.0237215	-0.00516499	-0.28023	control
0.637607	0.329265	1.82988	control
0.800306	0.328211	1.41744	control
-0.425953	0.659332	1.62375	control
-0.424393	0.662203	-0.19263	control
0.715436	0.990962	1.11507	control
0.468977	0.00401671	1.08367	control
-0.163318	0.669086	1.12792	control
-1.05705	0.663035	0.0510571	control
-0.776418	-0.000448607	-0.329678	control
0.624406	0.658126	0.931658	control
-0.0380742	0.332189	-0.367625	control
0.389744	0.327613	0.391923	control
0.453738	0.336185	0.949096	control
-0.063604	0.324951	1.4355	control
1.98509	0.332689	2.37326	control
0.526195	0.334777	0.745848	control
0.665787	0.33652	1.01945	control
0.537223	0.661779	1.37234	control
-0.787539	0.668265	-0.0186529	control
-0.503173	0.00170201	-1.96218	control
0.437243	1.00427	2.35962	control
0.47236	0.335918	-0.00798692	control
0.647318	-0.00112815	0.806869	control
0.0681211	0.667891	1.29657	control
-0.0865721	0.333613	0.62375	control
1.02235	-0.00354426	1.41338	control
-0.144359	1.67023	2.04149	control
-1.09075	0.333191	-0.134613	control
-0.0814957	-0.00117576	-0.546189	control
-1.17512	0.661169	0.208471	control
0.189864	-0.00117279	0.535975	control
-0.178727	0.330021	-0.673044	control
-0.297983	-0.00991886	-1.64284	control
-0.107066	0.00125981	0.819132	control
0.728188	-0.00594058	0.614462	control
0.938884	0.664454	0.437406	control
-1.3038	0.000686815	-1.01647	control
0.839969	-0.00481352	0.642968	control
0.792832	-0.00419282	1.41163	control
-0.373531	0.335165	0.380677	control
0.903024	0.00142466	0.662318	control
-0.0454648	0.340628	0.7422	control
0.189035	0.663318	1.11994	control
0.70789	0.333474	1.68746	control
-0.0124692	0.665596	1.44718	control
-1.05987	0.330068	-0.998406	control
-0.0851296	0.335854	1.18724	control
0.775093	-0.00438171	0.251781	control
1.41725	0.334312	2.33048	control
-0.192045	0.665565	1.7652	control
0.476211	0.00169829	0.747482	control
0.218615	0.66494	1.81066	control
0.701125	0.335998	1.0011	control
-0.418864	-0.00390712	-0.923494	control
0.195218	0.67066	0.941883	control
0.098373	0.658676	1.16876	control
0.683469	0.665323	0.797676	control
0.218089	0.00634987	0.563458	control
-0.0647619	0.00437084	-0.240233	control
1.08248	0.998917	2.0777	control
0.312036	0.331064	0.430908	control
0.465064	0.333544	0.459512	control
-0.0688858	0.336105	-0.135442	control
1.08631	0.664446	1.33615	control
-0.22214	-0.00274892	-0.0340707	control
0.272715	0.0130474	0.919964	control
0.108046	-0.00767492	-0.362025	control
-0.632877	0.331263	-0.0584274	control
0.858734	0.334147	1.87346	control
-0.183911	-0.00440829	0.660105	control
0.0674983	0.00241886	0.26867	control
1.04582	0.331244	1.21015	control
-1.25378	0.331094	-0.470887	control
0.68897	0.672483	1.57006	control
-0.785931	1.00265	0.820664	control
-0.404276	-0.000245893	-0.507994	control
0.425339	1.00939	2.07967	control
-0.46148	1.00281	0.292475	control
-1.17409	0.00317028	0.479701	control
-0.0471744	-0.00482786	0.680929	control
0.413899	0.336778	0.901603	control
-0.581497	-0.00720407	-1.40626	control
1.2247	0.663014	1.2999	control
0.287008	0.332337	0.192782	control
-0.631078	-0.0045488	-1.15742	control
-0.0886331	0.340992	0.957685	control
-1.12124	0.337088	-0.818274	control
-0.825026	0.336681	0.104494	control
-0.275989	-0.000590795	-0.207582	control
1.03586	0.991874	1.49146	control
-0.139806	0.339178	1.229	control
-0.740887	0.679028	0.119495	control
0.581754	0.666785	1.6025	control
-1.2705	0.33903	-0.822935	control
-0.633993	0.672219	-0.422143	control
-0.623891	-0.00171742	0.138408	control
0.569953	1.00021	1.50253	control
0.033896	0.336916	-0.252987	control
-0.140657	0.328509	-0.395799	control
1.63901	-0.0135217	0.92822	control
0.160995	0.667001	1.24419	control
0.184861	0.671128	1.2218	control
-0.741232	0.334993	-0.762441	control
0.143474	-0.00165938	0.766311	control
-0.536593	1.00035	1.34052	control
0.644744	0.3328	2.36843	control
0.0502089	0.00428409	0.55001	control
-0.185534	0.332629	-0.467637	control
-1.26063	0.337952	-0.554597	control
-0.0733256	0.342471	0.417494	control
-0.108164	-0.00573374	0.0935007	control
0.447753	0.331733	0.438507	control
0.51173	-0.00273607	0.8403	control
-0.468678	0.658514	0.506612	control
-0.336229	0.00508474	-0.309615	control
-0.188065	0.00404897	-0.401904	control
-0.884091	-0.00330222	-0.988741	control
-0.498084	0.334029	0.198298	control
0.438916	-0.00414517	-0.139915	control
0.0145471	0.326876	0.399777	control
0.327418	0.0049295	0.899006	control
-0.240891	-0.000485585	0.265166	control
-0.292805	0.67078	-0.351686	control
0.751607	0.33183	1.34348	control
-0.66225	0.672715	0.486592	control
0.333815	0.000580296	0.650057	control
0.407355	0.330366	-0.37012	control
0.618849	0.0037048	-0.178749	control
-0.455734	0.00413183	-0.228555	control
-0.247501	0.328351	0.584246	control
-0.370376	0.343928	-0.619003	control
0.0412168	0.331547	0.358385	control
-0.726189	-0.00246911	0.328274	control
-0.173251	0.00419721	-0.782636	control
-1.2664	0.333107	-1.60924	control
-0.00788636	0.00617302	-0.285599	control
0.483096	0.337308	-0.231151	control
-0.321272	0.663071	0.316141	control
1.10637	0.341974	2.40131	control
0.530032	0.00517944	0.461776	control
-1.10049	-0.00639672	-0.585508	control
1.1396	0.00256331	0.925171	control
0.74773	0.329813	1.38501	control
1.67142	0.00774393	1.50204	control
-0.0582239	0.00242518	1.15137	control
1.3121	-0.00707002	0.201633	control
-0.329831	-0.00301854	-1.07295	control
-0.284037	0.339361	-0.119894	control
-0.201184	0.00315524	0.360231	control
0.30553	0.328465	0.810456	control
-0.118748	-0.00902205	-0.400437	control
0.597464	0.00290968	-0.435079	control
-0.294684	0.00389103	-0.0942892	control
0.621457	0.325926	1.41721	control
-0.552932	0.329931	-0.541923	control
-1.2892	0.0020504	-2.19946	control
-0.467474	0.336867	0.807124	control
0.627692	1.00724	1.84492	control
1.26845	0.332085	2.59111	control
-0.615239	-0.00480388	-1.56632	control
1.09552	-0.00031341	0.918117	control
-0.531998	0.331993	-0.333286	control
-0.30752	0.335284	-0.196216	control
0.762354	0.996006	2.28889	control
-0.214317	-0.00354708	-0.307243	control
0.0952155	0.662625	0.115494	control
0.163796	-0.00117724	-1.06779	control
-0.793655	-0.0013008	-0.855245	control
0.291757	0.00690436	0.220902	control
0.887632	0.00303861	1.66739	control
-0.106497	0.336516	1.33227	control
0.922728	0.331376	1.15786	control
1.60333	0.667221	1.85153	control
0.894123	0.00442085	1.31703	control
-0.283849	0.00342822	-0.721707	control
-0.309381	-0.000574149	0.924241	control
1.02613	0.00180375	0.871445	control
1.2042	-0.00287198	-0.0692542	control
-0.231591	0.334758	0.26287	control
-0.186489	0.661621	1.86641	control
-0.0635092	-0.000531353	0.435784	control
0.08334	0.670622	0.493435	control
0.963706	0.326318	0.98425	control
0.691257	-0.0028409	1.05738	control
1.05199	1.33219	2.23994	control
-1.50266	0.672241	-0.619692	control
-1.05191	0.669875	-0.0361126	control
-0.763088	0.00132494	-0.40236	control
1.24747	0.339528	1.6325	control
-0.0650267	-0.000749665	-0.714128	control
0.910472	0.659401	2.05263	control
-0.867325	0.00485772	-1.18952	control
0.90135	0.336922	0.942812	control
-1.34767	0.336506	-1.43639	control
0.144928	0.331877	-1.19828	control
1.07706	1.33695	2.27548	control
-0.0909362	0.333479	0.954073	control
0.165257	0.00351384	0.483911	control
0.0259112	0.335997	0.933155	control
0.684901	0.335029	0.755498	control
-0.0919818	0.00472885	0.845442	control
-0.0227703	0.670414	-0.625711	control
-0.423346	0.327825	0.953794	control
0.140512	0.335587	0.574794	control
-0.227758	0.3291	-0.00520488	control
0.639031	-0.00151861	1.3917	control
0.307589	-0.0032522	0.623202	control
0.531456	0.670982	0.337347	control
-0.47104	0.663833	-0.249872	control
-0.245851	0.334642	-0.656878	control
0.605236	0.665379	1.07043	control
-0.173499	0.667645	0.498081	control
0.448083	0.338184	1.00142	control
0.0632865	-0.00317745	-0.241922	control
-0.328645	-0.00737061	0.354485	control
-0.796775	0.333519	-0.890953	control
0.879564	0.663214	1.51312	control
-0.294713	-0.00660572	1.31928	control
0.441703	0.677147	1.19421	control
-0.00126821	0.0038262	-0.270625	control
0.184173	0.338777	-0.260772	control
-0.986072	0.66863	0.313118	control
0.796878	0.330823	1.20272	control
0.129335	0.665402	0.829963	control
0.223641	0.671305	0.614093	control
0.883594	0.00307528	0.686318	control
1.2926	1.33617	2.26261	control
1.38449	0.334811	0.850071	control
-0.311801	0.00345263	-0.87918	control
-0.153912	0.338565	-0.161093	control
0.887306	0.344073	1.17324	control
0.420813	0.334352	1.05434	control
0.481297	-0.000943663	0.447407	control
-1.92741	0.331355	-1.91858	control
0.779395	1.00221	1.18595	control
-0.00324673	0.333751	0.623027	control
-0.362752	0.331895	-0.201939	control
-0.443597	-0.00533677	-0.362698	control
0.112942	0.333826	0.749253	control
-0.997392	0.00121932	-0.0668363	control
0.908233	0.34001	0.747797	control
0.760604	-0.00366933	-0.172916	control
0.0400966	0.00629254	0.306246	control
0.0790476	-0.00908011	0.702512	control
1.17084	0.00486125	0.978036	control
-0.342242	0.999566	0.337223	control
0.473226	0.333787	1.37174	control
-0.509237	-0.00182549	-0.653289	control
-0.25433	0.00133844	1.1039	control
-0.139015	0.328535	0.540162	control
-0.385493	-0.00868494	0.603372	control
0.192631	0.336618	0.961984	control
-0.137114	0.666119	0.259225	control
-0.192452	1.67315	1.90702	control
-1.10099	0.336736	-0.967752	control
-1.52649	0.341555	-1.29649	control
-1.14441	0.329475	-1.08258	control
0.435295	0.00060118	0.554526	control
-0.447275	0.335122	-0.0508031	control
-0.250303	0.327753	-0.41349	control
-1.06475	-0.0024021	-0.595384	control
1.3832	0.664245	1.92436	control
-0.178529	0.668778	-0.330657	control
0.518478	1.00286	1.06208	control
0.608793	0.00970641	0.181297	control
-0.890573	0.334185	0.791121	control
-0.0942479	0.330344	0.0138825	control
0.362052	1.66405	1.05397	control
0.290478	-0.00438177	-0.0424063	control
-0.118299	-0.00244444	-0.390324	control
0.342711	0.33753	0.922744	control
-0.869623	0.659267	0.0115745	control
0.265184	0.343578	0.399044	control
-0.313719	0.339698	0.533382	control
0.829883	0.333237	2.62966	control
-1.66838	0.336584	-1.73919	control
-0.403582	0.339032	-0.296555	control
0.398781	0.665262	0.918951	control
0.191198	0.339256	-0.0651843	control
-0.371903	-0.00273118	0.0967244	control
0.338741	1.00047	0.979704	control
0.455949	0.336225	-0.451065	control
-1.11636	0.333567	0.0670834	control
-1.02928	0.671859	-0.548209	control
0.60461	0.335221	1.06994	control
0.593709	0.32603	0.781001	control
-0.318306	0.00103006	0.095016	control
-0.740782	0.328072	-0.67189	control
0.331838	-0.00274945	1.07844	control
-0.793891	-0.00243111	-1.00342	control
1.04143	-0.000222563	0.659606	control
-0.214421	0.329563	0.124704	control
-0.909683	0.671143	1.16613	control
-0.0929187	0.664083	1.91839	control
0.0827294	0.000814194	0.80621	control
0.799433	-0.00048922	0.728328	control
0.834406	-0.00043983	0.680217	control
-0.084466	0.00127765	0.0207711	control
-0.696064	0.664128	-1.56019	control
-0.537621	0.32591	-0.257784	control
0.321362	0.329673	0.14159	control
0.267215	-0.00146314	-0.0273045	control
-0.0569128	0.33195	0.41023	control
0.543536	0.00402557	0.955366	control
0.515018	0.993438	1.20092	control
0.527913	0.331452	0.32331	control
0.287423	0.994344	1.43789	control
-0.324125	-0.0102046	0.166884	control
-0.0996288	-0.00362585	-0.825286	control
-0.150927	-0.00600234	-0.432308	control
-1.10784	0.662318	-1.49419	control
0.0933818	0.994974	1.2284	control
0.150592	-0.0030774	0.501148	control
-0.341299	0.344113	0.344254	control
-1.24014	0.000294664	-0.462306	control
0.11684	0.330902	0.069087	control
-0.335388	0.00257887	0.299473	control
-0.0525868	0.00575429	-0.140378	control
0.363781	0.666312	1.90147	control
-0.523156	0.995512	0.17074	control
1.28819	0.997352	1.91408	control
-0.770522	0.999621	0.516337	control
[truncated: 8,001 more rows]

## Sheet: Figure3
h2_poly	h2_rare	freq_rare	N_samples	prevalence	pi0	inverse_utility
0.1	0.03	0.005	500	0.01	0	0
0.1	0.03	0.005	1000	0.01	0	0.134
0.1	0.03	0.005	2000	0.01	0	0.208
0.1	0.03	0.005	3000	0.01	0	0.278
0.1	0.03	0.005	5000	0.01	0	0.432
0.1	0.03	0.005	10000	0.01	0	0.636
0.2	0.03	0.005	500	0.01	0	0
0.2	0.03	0.005	1000	0.01	0	0.176
0.2	0.03	0.005	2000	0.01	0	0.358
0.2	0.03	0.005	3000	0.01	0	0.464
0.2	0.03	0.005	5000	0.01	0	0.678
0.2	0.03	0.005	10000	0.01	0	0.914
0.3	0.03	0.005	500	0.01	0	0
0.3	0.03	0.005	1000	0.01	0	0.216
0.3	0.03	0.005	2000	0.01	0	0.484
0.3	0.03	0.005	3000	0.01	0	0.654
0.3	0.03	0.005	5000	0.01	0	0.862
0.3	0.03	0.005	10000	0.01	0	0.988
0.4	0.03	0.005	500	0.01	0	0
0.4	0.03	0.005	1000	0.01	0	0.294
0.4	0.03	0.005	2000	0.01	0	0.632
0.4	0.03	0.005	3000	0.01	0	0.78
0.4	0.03	0.005	5000	0.01	0	0.948
0.4	0.03	0.005	10000	0.01	0	1
0.5	0.03	0.005	500	0.01	0	0
0.5	0.03	0.005	1000	0.01	0	0.378
0.5	0.03	0.005	2000	0.01	0	0.75
0.5	0.03	0.005	3000	0.01	0	0.882
0.5	0.03	0.005	5000	0.01	0	0.994
0.5	0.03	0.005	10000	0.01	0	1
0.3	0.01	0.005	500	0.01	0	0
0.3	0.01	0.005	1000	0.01	0	0.028
0.3	0.01	0.005	2000	0.01	0	0.094
0.3	0.01	0.005	3000	0.01	0	0.186
0.3	0.01	0.005	5000	0.01	0	0.278
0.3	0.01	0.005	10000	0.01	0	0.454
0.3	0.02	0.005	500	0.01	0	0
0.3	0.02	0.005	1000	0.01	0	0.118
0.3	0.02	0.005	2000	0.01	0	0.308
0.3	0.02	0.005	3000	0.01	0	0.438
0.3	0.02	0.005	5000	0.01	0	0.618
0.3	0.02	0.005	10000	0.01	0	0.85
0.3	0.03	0.005	500	0.01	0	0
0.3	0.03	0.005	1000	0.01	0	0.216
0.3	0.03	0.005	2000	0.01	0	0.484
0.3	0.03	0.005	3000	0.01	0	0.654
0.3	0.03	0.005	5000	0.01	0	0.862
0.3	0.03	0.005	10000	0.01	0	0.988
0.3	0.05	0.005	500	0.01	0	0
0.3	0.05	0.005	1000	0.01	0	0.456
0.3	0.05	0.005	2000	0.01	0	0.758
0.3	0.05	0.005	3000	0.01	0	0.906
0.3	0.05	0.005	5000	0.01	0	0.988
0.3	0.05	0.005	10000	0.01	0	1
0.3	0.1	0.005	500	0.01	0	0
0.3	0.1	0.005	1000	0.01	0	0.488
0.3	0.1	0.005	2000	0.01	0	0.852
0.3	0.1	0.005	3000	0.01	0	0.96
0.3	0.1	0.005	5000	0.01	0	0.996
0.3	0.1	0.005	10000	0.01	0	1
0.3	0.03	0.0001	500	0.01	0	0
0.3	0.03	0.0001	1000	0.01	0	0.002
0.3	0.03	0.0001	2000	0.01	0	0.018
0.3	0.03	0.0001	3000	0.01	0	0.192
0.3	0.03	0.0001	5000	0.01	0	0.336
0.3	0.03	0.0001	10000	0.01	0	0.576
0.3	0.03	0.001	500	0.01	0	0
0.3	0.03	0.001	1000	0.01	0	0.296
0.3	0.03	0.001	2000	0.01	0	0.67
0.3	0.03	0.001	3000	0.01	0	0.856
0.3	0.03	0.001	5000	0.01	0	0.956
0.3	0.03	0.001	10000	0.01	0	0.998
0.3	0.03	0.005	500	0.01	0	0
0.3	0.03	0.005	1000	0.01	0	0.216
0.3	0.03	0.005	2000	0.01	0	0.484
0.3	0.03	0.005	3000	0.01	0	0.654
0.3	0.03	0.005	5000	0.01	0	0.862
0.3	0.03	0.005	10000	0.01	0	0.988
0.3	0.03	0.01	500	0.01	0	0
0.3	0.03	0.01	1000	0.01	0	0.172
0.3	0.03	0.01	2000	0.01	0	0.344
0.3	0.03	0.01	3000	0.01	0	0.46
0.3	0.03	0.01	5000	0.01	0	0.706
0.3	0.03	0.01	10000	0.01	0	0.906
0.3	0.03	0.05	500	0.01	0	0
0.3	0.03	0.05	1000	0.01	0	0.08
0.3	0.03	0.05	2000	0.01	0	0.15
0.3	0.03	0.05	3000	0.01	0	0.2
0.3	0.03	0.05	5000	0.01	0	0.306
0.3	0.03	0.05	10000	0.01	0	0.482
0.3	0.03	0.005	500	0.001	0	0
0.3	0.03	0.005	1000	0.001	0	0
0.3	0.03	0.005	2000	0.001	0	0
0.3	0.03	0.005	3000	0.001	0	0
0.3	0.03	0.005	5000	0.001	0	0
0.3	0.03	0.005	10000	0.001	0	0.336
0.3	0.03	0.005	500	0.005	0	0
0.3	0.03	0.005	1000	0.005	0	0
0.3	0.03	0.005	2000	0.005	0	0.29
0.3	0.03	0.005	3000	0.005	0	0.45
0.3	0.03	0.005	5000	0.005	0	0.696
0.3	0.03	0.005	10000	0.005	0	0.918
0.3	0.03	0.005	500	0.01	0	0
0.3	0.03	0.005	1000	0.01	0	0.216
0.3	0.03	0.005	2000	0.01	0	0.484
0.3	0.03	0.005	3000	0.01	0	0.654
0.3	0.03	0.005	5000	0.01	0	0.862
0.3	0.03	0.005	10000	0.01	0	0.988
0.3	0.03	0.005	500	0.02	0	0.144
0.3	0.03	0.005	1000	0.02	0	0.416
0.3	0.03	0.005	2000	0.02	0	0.648
0.3	0.03	0.005	3000	0.02	0	0.768
0.3	0.03	0.005	5000	0.02	0	0.948
0.3	0.03	0.005	10000	0.02	0	0.998
0.3	0.03	0.005	500	0.05	0	0.316
0.3	0.03	0.005	1000	0.05	0	0.504
0.3	0.03	0.005	2000	0.05	0	0.776
0.3	0.03	0.005	3000	0.05	0	0.89
0.3	0.03	0.005	5000	0.05	0	0.992
0.3	0.03	0.005	10000	0.05	0	1

## Sheet: Figure4
h2_poly	h2_rare	freq_rare	N_samples	prevalence	pi0	inverse_power
0.3	0.03	0.005	500	0.01	0.1	0
0.3	0.03	0.005	500	0.01	0.3	0
0.3	0.03	0.005	500	0.01	0.5	0
0.3	0.03	0.005	500	0.01	0.7	0
0.3	0.03	0.005	500	0.01	0.9	0
0.3	0.03	0.005	1000	0.01	0.1	0.204
0.3	0.03	0.005	1000	0.01	0.3	0.166
0.3	0.03	0.005	1000	0.01	0.5	0.114
0.3	0.03	0.005	1000	0.01	0.7	0.084
0.3	0.03	0.005	1000	0.01	0.9	0.046
0.3	0.03	0.005	2000	0.01	0.1	0.462
0.3	0.03	0.005	2000	0.01	0.3	0.358
0.3	0.03	0.005	2000	0.01	0.5	0.254
0.3	0.03	0.005	2000	0.01	0.7	0.138
0.3	0.03	0.005	2000	0.01	0.9	0.088
0.3	0.03	0.005	3000	0.01	0.1	0.592
0.3	0.03	0.005	3000	0.01	0.3	0.494
0.3	0.03	0.005	3000	0.01	0.5	0.342
0.3	0.03	0.005	3000	0.01	0.7	0.184
0.3	0.03	0.005	3000	0.01	0.9	0.084
0.3	0.03	0.005	5000	0.01	0.1	0.806
0.3	0.03	0.005	5000	0.01	0.3	0.7
0.3	0.03	0.005	5000	0.01	0.5	0.492
0.3	0.03	0.005	5000	0.01	0.7	0.304
0.3	0.03	0.005	5000	0.01	0.9	0.1
0.3	0.03	0.005	10000	0.01	0.1	0.982
0.3	0.03	0.005	10000	0.01	0.3	0.946
0.3	0.03	0.005	10000	0.01	0.5	0.798
0.3	0.03	0.005	10000	0.01	0.7	0.48
0.3	0.03	0.005	10000	0.01	0.9	0.148
0.5	0.1	0.05	500	0.05	0.1	0.676
0.5	0.1	0.05	500	0.05	0.3	0.566
0.5	0.1	0.05	500	0.05	0.5	0.446
0.5	0.1	0.05	500	0.05	0.7	0.25
0.5	0.1	0.05	500	0.05	0.9	0.086
0.5	0.1	0.05	1000	0.05	0.1	0.886
0.5	0.1	0.05	1000	0.05	0.3	0.832
0.5	0.1	0.05	1000	0.05	0.5	0.68
0.5	0.1	0.05	1000	0.05	0.7	0.4
0.5	0.1	0.05	1000	0.05	0.9	0.114
0.5	0.1	0.05	2000	0.05	0.1	0.99
0.5	0.1	0.05	2000	0.05	0.3	0.99
0.5	0.1	0.05	2000	0.05	0.5	0.926
0.5	0.1	0.05	2000	0.05	0.7	0.626
0.5	0.1	0.05	2000	0.05	0.9	0.178
0.5	0.1	0.05	3000	0.05	0.1	1
0.5	0.1	0.05	3000	0.05	0.3	0.998
0.5	0.1	0.05	3000	0.05	0.5	0.984
0.5	0.1	0.05	3000	0.05	0.7	0.794
0.5	0.1	0.05	3000	0.05	0.9	0.202
0.5	0.1	0.05	5000	0.05	0.1	1
0.5	0.1	0.05	5000	0.05	0.3	1
0.5	0.1	0.05	5000	0.05	0.5	0.996
0.5	0.1	0.05	5000	0.05	0.7	0.942
0.5	0.1	0.05	5000	0.05	0.9	0.318
0.5	0.1	0.05	10000	0.05	0.1	1
0.5	0.1	0.05	10000	0.05	0.3	1
0.5	0.1	0.05	10000	0.05	0.5	1
0.5	0.1	0.05	10000	0.05	0.7	0.996
0.5	0.1	0.05	10000	0.05	0.9	0.482

## Sheet: Figure5
architecture	observed	expected	panel		group	N	utility	panel
Polygenic	4.3638	3	a		Dependent	500	0	b
Polygenic	4.2791	2.52288	a		Dependent	1000	0.098	b
Polygenic	4.13592	2.30103	a		Dependent	2000	0.286	b
Polygenic	4.03446	2.1549	a		Dependent	3000	0.452	b
Polygenic	3.60862	2.04576	a		Dependent	5000	0.69	b
Polygenic	3.60274	1.95861	a		Dependent	10000	0.916	b
Polygenic	3.57518	1.88606	a		Independent	500	0	b
Polygenic	3.55661	1.82391	a		Independent	1000	0.084	b
Polygenic	3.41335	1.76955	a		Independent	2000	0.27	b
Polygenic	3.396	1.72125	a		Independent	3000	0.436	b
Polygenic	3.35336	1.67778	a		Independent	5000	0.674	b
Polygenic	3.33851	1.63827	a		Independent	10000	0.904	b
Polygenic	3.28962	1.60206	a		Without interaction	500	0	c
Polygenic	3.27321	1.56864	a		Without interaction	1000	0.098	c
Polygenic	3.21373	1.5376	a		Without interaction	2000	0.286	c
Polygenic	3.205	1.50864	a		Without interaction	3000	0.452	c
Polygenic	3.1883	1.48149	a		Without interaction	5000	0.69	c
Polygenic	3.18693	1.45593	a		Without interaction	10000	0.916	c
Polygenic	3.17523	1.4318	a		With interaction	500	0	c
Polygenic	3.17033	1.40894	a		With interaction	1000	0.104	c
Polygenic	3.16873	1.38722	a		With interaction	2000	0.286	c
Polygenic	3.1385	1.36653	a		With interaction	3000	0.458	c
Polygenic	3.12826	1.34679	a		With interaction	5000	0.7	c
Polygenic	3.12279	1.3279	a		With interaction	10000	0.926	c
Polygenic	3.11449	1.3098	a
Polygenic	3.09396	1.29243	a
Polygenic	2.99233	1.27572	a
Polygenic	2.99	1.25964	a
Polygenic	2.9853	1.24413	a
Polygenic	2.94372	1.22915	a
Polygenic	2.93752	1.21467	a
Polygenic	2.93752	1.20066	a
Polygenic	2.93133	1.18709	a
Polygenic	2.91026	1.17393	a
Polygenic	2.86838	1.16115	a
Polygenic	2.85948	1.14874	a
Polygenic	2.85124	1.13668	a
Polygenic	2.80466	1.12494	a
Polygenic	2.75421	1.11351	a
Polygenic	2.71623	1.10237	a
Polygenic	2.71576	1.09151	a
Polygenic	2.69499	1.08092	a
Polygenic	2.68319	1.07058	a
Polygenic	2.65945	1.06048	a
Polygenic	2.63613	1.05061	a
Polygenic	2.62055	1.04096	a
Polygenic	2.61303	1.03152	a
Polygenic	2.61182	1.02228	a
Polygenic	2.58955	1.01323	a
Polygenic	2.58448	1.00436	a
Polygenic	2.57048	0.995679	a
Polygenic	2.53125	0.987163	a
Polygenic	2.52679	0.978811	a
Polygenic	2.52163	0.970616	a
Polygenic	2.51515	0.962574	a
Polygenic	2.47655	0.954677	a
Polygenic	2.47313	0.946922	a
Polygenic	2.45994	0.939302	a
Polygenic	2.45994	0.931814	a
Polygenic	2.45618	0.924453	a
Polygenic	2.40839	0.917215	a
Polygenic	2.37782	0.910095	a
Polygenic	2.37516	0.90309	a
Polygenic	2.3501	0.896196	a
Polygenic	2.34875	0.88941	a
Polygenic	2.3453	0.882729	a
Polygenic	2.33959	0.876148	a
Polygenic	2.33133	0.869666	a
Polygenic	2.32932	0.863279	a
Polygenic	2.32004	0.856985	a
Polygenic	2.31605	0.850781	a
Polygenic	2.258	0.844664	a
Polygenic	2.25679	0.838632	a
Polygenic	2.25602	0.832683	a
Polygenic	2.24976	0.826814	a
Polygenic	2.24855	0.821023	a
Polygenic	2.23928	0.815309	a
Polygenic	2.23928	0.809668	a
Polygenic	2.21839	0.8041	a
Polygenic	2.21338	0.798603	a
Polygenic	2.20798	0.793174	a
Polygenic	2.17305	0.787812	a
Polygenic	2.16926	0.782516	a
Polygenic	2.15804	0.777284	a
Polygenic	2.14107	0.772113	a
Polygenic	2.14037	0.767004	a
Polygenic	2.12566	0.761954	a
Polygenic	2.11443	0.756962	a
Polygenic	2.10606	0.752027	a
Polygenic	2.10128	0.747147	a
Polygenic	2.08437	0.742321	a
Polygenic	2.06752	0.737549	a
Polygenic	2.06015	0.732828	a
Polygenic	2.05398	0.728158	a
Polygenic	2.05398	0.723538	a
Polygenic	2.044	0.718967	a
Polygenic	2.0405	0.714443	a
Polygenic	2.03625	0.709965	a
Polygenic	2.03551	0.705534	a
Polygenic	2.02545	0.701147	a
Polygenic	2.01516	0.696804	a
Polygenic	2.00031	0.692504	a
Polygenic	1.99796	0.688246	a
Polygenic	1.99686	0.68403	a
Polygenic	1.99122	0.679854	a
Polygenic	1.98895	0.675718	a
Polygenic	1.97658	0.67162	a
Polygenic	1.96576	0.667562	a
Polygenic	1.9607	0.66354	a
Polygenic	1.95359	0.659556	a
Polygenic	1.95031	0.655608	a
Polygenic	1.92221	0.651695	a
Polygenic	1.92149	0.647817	a
Polygenic	1.90535	0.643974	a
Polygenic	1.90535	0.640165	a
Polygenic	1.90424	0.636388	a
Polygenic	1.89738	0.632644	a
Polygenic	1.88831	0.628932	a
Polygenic	1.87935	0.625252	a
Polygenic	1.87589	0.621602	a
Polygenic	1.86222	0.617983	a
Polygenic	1.84831	0.614394	a
Polygenic	1.84448	0.610834	a
Polygenic	1.82696	0.607303	a
Polygenic	1.82162	0.603801	a
Polygenic	1.812	0.600326	a
Polygenic	1.80846	0.596879	a
Polygenic	1.80586	0.59346	a
Polygenic	1.79199	0.590067	a
Polygenic	1.78229	0.5867	a
Polygenic	1.77828	0.583359	a
Polygenic	1.76931	0.580044	a
Polygenic	1.76929	0.576754	a
Polygenic	1.76425	0.573489	a
Polygenic	1.75635	0.570248	a
Polygenic	1.75243	0.567031	a
Polygenic	1.75096	0.563837	a
Polygenic	1.74909	0.560667	a
Polygenic	1.73063	0.55752	a
Polygenic	1.71785	0.554396	a
Polygenic	1.71785	0.551294	a
Polygenic	1.71289	0.548214	a
Polygenic	1.71044	0.545155	a
Polygenic	1.70561	0.542118	a
Polygenic	1.69706	0.539102	a
Polygenic	1.69491	0.536107	a
Polygenic	1.68448	0.533132	a
Polygenic	1.68395	0.530178	a
Polygenic	1.68374	0.527244	a
Polygenic	1.67987	0.524329	a
Polygenic	1.67196	0.521434	a
Polygenic	1.671	0.518557	a
Polygenic	1.66861	0.5157	a
Polygenic	1.66731	0.512862	a
Polygenic	1.66731	0.510042	a
Polygenic	1.66439	0.50724	a
Polygenic	1.66115	0.504456	a
Polygenic	1.65753	0.501689	a
Polygenic	1.65636	0.498941	a
Polygenic	1.655	0.496209	a
Polygenic	1.64416	0.493495	a
Polygenic	1.64244	0.490797	a
Polygenic	1.63629	0.488117	a
Polygenic	1.62057	0.485452	a
Polygenic	1.6054	0.482804	a
Polygenic	1.60246	0.480172	a
Polygenic	1.60108	0.477556	a
Polygenic	1.59318	0.474955	a
Polygenic	1.58102	0.47237	a
Polygenic	1.56668	0.4698	a
Polygenic	1.55864	0.467246	a
Polygenic	1.55042	0.464706	a
Polygenic	1.55032	0.462181	a
Polygenic	1.54668	0.459671	a
Polygenic	1.5353	0.457175	a
Polygenic	1.52877	0.454693	a
Polygenic	1.5279	0.452225	a
Polygenic	1.52482	0.449772	a
Polygenic	1.5067	0.447332	a
Polygenic	1.5067	0.444906	a
Polygenic	1.50421	0.442493	a
Polygenic	1.5038	0.440093	a
Polygenic	1.49745	0.437707	a
Polygenic	1.48699	0.435334	a
Polygenic	1.48573	0.432974	a
Polygenic	1.48334	0.430626	a
Polygenic	1.48276	0.428291	a
Polygenic	1.48122	0.425969	a
Polygenic	1.47744	0.423659	a
Polygenic	1.47308	0.421361	a
Polygenic	1.46734	0.419075	a
Polygenic	1.46516	0.416801	a
Polygenic	1.46247	0.414539	a
Polygenic	1.45091	0.412289	a
Polygenic	1.44737	0.41005	a
Polygenic	1.44145	0.407823	a
Polygenic	1.43183	0.405607	a
Polygenic	1.41951	0.403403	a
Polygenic	1.41951	0.401209	a
Polygenic	1.41239	0.399027	a
Polygenic	1.41012	0.396856	a
Polygenic	1.3902	0.394695	a
Polygenic	1.38851	0.392545	a
Polygenic	1.38276	0.390406	a
Polygenic	1.38263	0.388277	a
Polygenic	1.37827	0.386158	a
Polygenic	1.35841	0.38405	a
Polygenic	1.35671	0.381952	a
Polygenic	1.34782	0.379864	a
Polygenic	1.34525	0.377786	a
Polygenic	1.33387	0.375718	a
Polygenic	1.32837	0.37366	a
Polygenic	1.32437	0.371611	a
Polygenic	1.32424	0.369572	a
Polygenic	1.31488	0.367543	a
Polygenic	1.3129	0.365523	a
Polygenic	1.30573	0.363512	a
Polygenic	1.30454	0.361511	a
Polygenic	1.30454	0.359519	a
Polygenic	1.30399	0.357535	a
Polygenic	1.30399	0.355561	a
Polygenic	1.30399	0.353596	a
Polygenic	1.30399	0.35164	a
Polygenic	1.29426	0.349692	a
Polygenic	1.29191	0.347754	a
Polygenic	1.29191	0.345823	a
Polygenic	1.28616	0.343902	a
Polygenic	1.28421	0.341989	a
Polygenic	1.27989	0.340084	a
Polygenic	1.27884	0.338187	a
Polygenic	1.27739	0.336299	a
Polygenic	1.27674	0.334419	a
Polygenic	1.27384	0.332547	a
Polygenic	1.25891	0.330683	a
Polygenic	1.25234	0.328827	a
Polygenic	1.24927	0.326979	a
Polygenic	1.24645	0.325139	a
Polygenic	1.24532	0.323306	a
Polygenic	1.24425	0.321482	a
Polygenic	1.24357	0.319664	a
Polygenic	1.23966	0.317855	a
Polygenic	1.2395	0.316053	a
Polygenic	1.23426	0.314258	a
Polygenic	1.23032	0.312471	a
Polygenic	1.2301	0.310691	a
Polygenic	1.22096	0.308919	a
Polygenic	1.22096	0.307153	a
Polygenic	1.21201	0.305395	a
Polygenic	1.2106	0.303644	a
Polygenic	1.19412	0.301899	a
Polygenic	1.18437	0.300162	a
Polygenic	1.1799	0.298432	a
Polygenic	1.1799	0.296709	a
Polygenic	1.17986	0.294992	a
Polygenic	1.17986	0.293282	a
Polygenic	1.16972	0.291579	a
Polygenic	1.16972	0.289883	a
Polygenic	1.1692	0.288193	a
Polygenic	1.16703	0.286509	a
Polygenic	1.16503	0.284833	a
Polygenic	1.16485	0.283162	a
Polygenic	1.15857	0.281498	a
Polygenic	1.15543	0.279841	a
Polygenic	1.15078	0.278189	a
Polygenic	1.14905	0.276544	a
Polygenic	1.14905	0.274905	a
Polygenic	1.14608	0.273273	a
Polygenic	1.14069	0.271646	a
Polygenic	1.13963	0.270026	a
Polygenic	1.1297	0.268411	a
Polygenic	1.1297	0.266803	a
Polygenic	1.12873	0.2652	a
Polygenic	1.12702	0.263603	a
Polygenic	1.12007	0.262013	a
Polygenic	1.11663	0.260428	a
Polygenic	1.11176	0.258848	a
Polygenic	1.10817	0.257275	a
Polygenic	1.10778	0.255707	a
Polygenic	1.10629	0.254145	a
Polygenic	1.10574	0.252588	a
Polygenic	1.09886	0.251037	a
Polygenic	1.09684	0.249492	a
Polygenic	1.09601	0.247952	a
Polygenic	1.09601	0.246417	a
Polygenic	1.09153	0.244888	a
Polygenic	1.08579	0.243364	a
Polygenic	1.08039	0.241845	a
Polygenic	1.08039	0.240332	a
Polygenic	1.07517	0.238824	a
Polygenic	1.06568	0.237321	a
Polygenic	1.06568	0.235824	a
Polygenic	1.06558	0.234331	a
Polygenic	1.06212	0.232844	a
Polygenic	1.06212	0.231362	a
Polygenic	1.0455	0.229885	a
Polygenic	1.04316	0.228413	a
Polygenic	1.04316	0.226945	a
Polygenic	1.03968	0.225483	a
Polygenic	1.03506	0.224026	a
Polygenic	1.0311	0.222573	a
Polygenic	1.02665	0.221126	a
Polygenic	1.02614	0.219683	a
Polygenic	1.01726	0.218245	a
Polygenic	1.01474	0.216811	a
Polygenic	0.996318	0.215383	a
Polygenic	0.991922	0.213959	a
Polygenic	0.984168	0.21254	a
Polygenic	0.97227	0.211125	a
Polygenic	0.97227	0.209715	a
Polygenic	0.967733	0.208309	a
Polygenic	0.950704	0.206908	a
Polygenic	0.921014	0.205512	a
Polygenic	0.921014	0.20412	a
Polygenic	0.921014	0.202732	a
Polygenic	0.911073	0.201349	a
Polygenic	0.907653	0.199971	a
Polygenic	0.89977	0.198596	a
Polygenic	0.898717	0.197226	a
Polygenic	0.893674	0.195861	a
Polygenic	0.884675	0.194499	a
Polygenic	0.884675	0.193142	a
Polygenic	0.861003	0.191789	a
Polygenic	0.861003	0.19044	a
Polygenic	0.851323	0.189096	a
Polygenic	0.849713	0.187755	a
Polygenic	0.848111	0.186419	a
Polygenic	0.848111	0.185087	a
Polygenic	0.844561	0.183759	a
Polygenic	0.843979	0.182435	a
Polygenic	0.838257	0.181115	a
Polygenic	0.826195	0.179799	a
Polygenic	0.823276	0.178486	a
Polygenic	0.81737	0.177178	a
Polygenic	0.81737	0.175874	a
Polygenic	0.815395	0.174574	a
Polygenic	0.810748	0.173277	a
Polygenic	0.809314	0.171985	a
Polygenic	0.808523	0.170696	a
Polygenic	0.807343	0.169411	a
Polygenic	0.803093	0.16813	a
Polygenic	0.801196	0.166853	a
Polygenic	0.801196	0.165579	a
Polygenic	0.799341	0.164309	a
Polygenic	0.797811	0.163043	a
Polygenic	0.794104	0.161781	a
Polygenic	0.79139	0.160522	a
Polygenic	0.79139	0.159267	a
Polygenic	0.79139	0.158015	a
Polygenic	0.787922	0.156767	a
Polygenic	0.786736	0.155523	a
Polygenic	0.783489	0.154282	a
Polygenic	0.781582	0.153045	a
Polygenic	0.781582	0.151811	a
Polygenic	0.776698	0.150581	a
Polygenic	0.772933	0.149354	a
Polygenic	0.772794	0.14813	a
Polygenic	0.767838	0.14691	a
Polygenic	0.767838	0.145694	a
Polygenic	0.765191	0.144481	a
Polygenic	0.759615	0.143271	a
Polygenic	0.758115	0.142065	a
Polygenic	0.755751	0.140862	a
Polygenic	0.755406	0.139662	a
Polygenic	0.748711	0.138466	a
Polygenic	0.743504	0.137272	a
Polygenic	0.743504	0.136083	a
Polygenic	0.735972	0.134896	a
Polygenic	0.735972	0.133713	a
Polygenic	0.730415	0.132533	a
Polygenic	0.72984	0.131356	a
Polygenic	0.721375	0.130182	a
Polygenic	0.706444	0.129011	a
Polygenic	0.704504	0.127844	a
Polygenic	0.700974	0.126679	a
Polygenic	0.696522	0.125518	a
Polygenic	0.696522	0.12436	a
Polygenic	0.696522	0.123205	a
Polygenic	0.685607	0.122053	a
Polygenic	0.67309	0.120904	a
Polygenic	0.668641	0.119758	a
Polygenic	0.668641	0.118615	a
Polygenic	0.668175	0.117475	a
Polygenic	0.668175	0.116339	a
Polygenic	0.666295	0.115205	a
Polygenic	0.659544	0.114074	a
Polygenic	0.656791	0.112946	a
Polygenic	0.65055	0.111821	a
Polygenic	0.64978	0.110698	a
Polygenic	0.648464	0.109579	a
Polygenic	0.646175	0.108463	a
Polygenic	0.639557	0.107349	a
Polygenic	0.635905	0.106238	a
Polygenic	0.625262	0.10513	a
Polygenic	0.623221	0.104025	a
Polygenic	0.619965	0.102923	a
Polygenic	0.615454	0.101824	a
Polygenic	0.612027	0.100727	a
Polygenic	0.602604	0.0996329	a
Polygenic	0.60229	0.0985417	a
Polygenic	0.588621	0.0974532	a
Polygenic	0.588187	0.0963675	a
Polygenic	0.5864	0.0952845	a
Polygenic	0.580488	0.0942041	a
Polygenic	0.580488	0.0931265	a
Polygenic	0.57666	0.0920515	a
Polygenic	0.567094	0.0909791	a
Polygenic	0.566042	0.0899095	a
Polygenic	0.563703	0.0888424	a
Polygenic	0.558908	0.0877779	a
Polygenic	0.550388	0.0867161	a
Polygenic	0.543781	0.0856568	a
Polygenic	0.539586	0.0846002	a
Polygenic	0.537861	0.0835461	a
Polygenic	0.537861	0.0824945	a
Polygenic	0.537645	0.0814455	a
Polygenic	0.537245	0.080399	a
Polygenic	0.528566	0.079355	a
Polygenic	0.525583	0.0783135	a
Polygenic	0.507345	0.0772745	a
Polygenic	0.499291	0.076238	a
Polygenic	0.494091	0.075204	a
Polygenic	0.490008	0.0741724	a
Polygenic	0.482806	0.0731433	a
Polygenic	0.48265	0.0721166	a
Polygenic	0.477186	0.0710923	a
Polygenic	0.476606	0.0700704	a
Polygenic	0.475909	0.069051	a
Polygenic	0.471763	0.0680339	a
Polygenic	0.455979	0.0670192	a
Polygenic	0.455979	0.0660068	a
Polygenic	0.455612	0.0649968	a
Polygenic	0.452697	0.0639892	a
Polygenic	0.448977	0.0629839	a
Polygenic	0.436983	0.0619809	a
Polygenic	0.436091	0.0609802	a
Polygenic	0.434949	0.0599818	a
Polygenic	0.434192	0.0589858	a
Polygenic	0.434192	0.0579919	a
Polygenic	0.428428	0.0570004	a
Polygenic	0.423458	0.0560111	a
Polygenic	0.423458	0.0550241	a
Polygenic	0.421513	0.0540393	a
Polygenic	0.413115	0.0530567	a
Polygenic	0.41123	0.0520764	a
Polygenic	0.410521	0.0510982	a
Polygenic	0.407955	0.0501223	a
Polygenic	0.406313	0.0491485	a
Polygenic	0.404335	0.048177	a
Polygenic	0.402839	0.0472076	a
Polygenic	0.393397	0.0462403	a
Polygenic	0.391812	0.0452752	a
Polygenic	0.376418	0.0443122	a
Polygenic	0.373052	0.0433514	a
Polygenic	0.370214	0.0423927	a
Polygenic	0.357104	0.0414361	a
Polygenic	0.35466	0.0404816	a
Polygenic	0.35353	0.0395292	a
Polygenic	0.345913	0.0385789	a
Polygenic	0.34136	0.0376307	a
Polygenic	0.3268	0.0366845	a
Polygenic	0.325583	0.0357404	a
Polygenic	0.323484	0.0347983	a
Polygenic	0.322403	0.0338583	a
Polygenic	0.319318	0.0329203	a
Polygenic	0.307043	0.0319843	a
Polygenic	0.304864	0.0310503	a
Polygenic	0.30103	0.0301184	a
Polygenic	0.291938	0.0291884	a
Polygenic	0.284655	0.0282604	a
Polygenic	0.261271	0.0273344	a
Polygenic	0.260354	0.0264104	a
Polygenic	0.253786	0.0254883	a
Polygenic	0.247062	0.0245682	a
Polygenic	0.23927	0.02365	a
Polygenic	0.235128	0.0227338	a
Polygenic	0.230639	0.0218195	a
Polygenic	0.229886	0.0209071	a
Polygenic	0.229737	0.0199966	a
Polygenic	0.228063	0.0190881	a
Polygenic	0.221932	0.0181814	a
Polygenic	0.218613	0.0172766	a
Polygenic	0.21321	0.0163737	a
Polygenic	0.209734	0.0154727	a
Polygenic	0.200589	0.0145735	a
Polygenic	0.199402	0.0136762	a
Polygenic	0.196129	0.0127808	a
Polygenic	0.195865	0.0118872	a
Polygenic	0.194548	0.0109954	a
Polygenic	0.188513	0.0101054	a
Polygenic	0.181562	0.00921731	a
Polygenic	0.178795	0.00833099	a
Polygenic	0.174295	0.00744648	a
Polygenic	0.173353	0.00656377	a
Polygenic	0.169788	0.00568285	a
Polygenic	0.140238	0.00480371	a
Polygenic	0.0895818	0.00392635	a
Polygenic	0.0757511	0.00305075	a
Polygenic	0.0593539	0.00217692	a
Polygenic	0.0303158	0.00130484	a
Polygenic	0.0265712	0.000434512	a
Negative selection	6.16917	3	a
Negative selection	5.65799	2.52288	a
Negative selection	4.34386	2.30103	a
Negative selection	4.34386	2.1549	a
Negative selection	4.18253	2.04576	a
Negative selection	3.984	1.95861	a
Negative selection	3.93233	1.88606	a
Negative selection	3.88145	1.82391	a
Negative selection	3.8285	1.76955	a
Negative selection	3.71732	1.72125	a
Negative selection	3.59376	1.67778	a
Negative selection	3.59376	1.63827	a
Negative selection	3.59085	1.60206	a
Negative selection	3.55666	1.56864	a
Negative selection	3.47891	1.5376	a
Negative selection	3.39099	1.50864	a
Negative selection	3.37215	1.48149	a
Negative selection	3.33526	1.45593	a
Negative selection	3.32031	1.4318	a
Negative selection	3.30564	1.40894	a
Negative selection	3.26875	1.38722	a
Negative selection	3.12816	1.36653	a
Negative selection	3.11108	1.34679	a
Negative selection	3.0429	1.3279	a
Negative selection	3.02599	1.3098	a
Negative selection	2.93568	1.29243	a
Negative selection	2.93133	1.27572	a
Negative selection	2.92565	1.25964	a
Negative selection	2.92015	1.24413	a
Negative selection	2.90526	1.22915	a
Negative selection	2.89613	1.21467	a
Negative selection	2.87681	1.20066	a
Negative selection	2.85982	1.18709	a
Negative selection	2.85904	1.17393	a
Negative selection	2.78709	1.16115	a
Negative selection	2.78672	1.14874	a
Negative selection	2.77306	1.13668	a
Negative selection	2.76268	1.12494	a
Negative selection	2.74963	1.11351	a
Negative selection	2.7329	1.10237	a
Negative selection	2.71591	1.09151	a
Negative selection	2.68319	1.08092	a
Negative selection	2.68319	1.07058	a
Negative selection	2.67953	1.06048	a
Negative selection	2.67346	1.05061	a
Negative selection	2.64333	1.04096	a
Negative selection	2.63613	1.03152	a
Negative selection	2.63445	1.02228	a
Negative selection	2.61742	1.01323	a
Negative selection	2.61449	1.00436	a
Negative selection	2.61443	0.995679	a
Negative selection	2.61182	0.987163	a
Negative selection	2.60116	0.978811	a
Negative selection	2.59185	0.970616	a
Negative selection	2.58496	0.962574	a
Negative selection	2.55743	0.954677	a
Negative selection	2.52833	0.946922	a
Negative selection	2.5158	0.939302	a
Negative selection	2.51515	0.931814	a
Negative selection	2.50808	0.924453	a
Negative selection	2.49782	0.917215	a
Negative selection	2.49782	0.910095	a
Negative selection	2.45994	0.90309	a
Negative selection	2.45994	0.896196	a
Negative selection	2.45618	0.88941	a
Negative selection	2.44096	0.882729	a
Negative selection	2.42282	0.876148	a
Negative selection	2.41746	0.869666	a
Negative selection	2.41441	0.863279	a
Negative selection	2.395	0.856985	a
Negative selection	2.36377	0.850781	a
Negative selection	2.3636	0.844664	a
Negative selection	2.34542	0.838632	a
Negative selection	2.3408	0.832683	a
Negative selection	2.33819	0.826814	a
Negative selection	2.33663	0.821023	a
Negative selection	2.33354	0.815309	a
Negative selection	2.33354	0.809668	a
Negative selection	2.3237	0.8041	a
Negative selection	2.31328	0.798603	a
Negative selection	2.30984	0.793174	a
Negative selection	2.2973	0.787812	a
Negative selection	2.29114	0.782516	a
Negative selection	2.28971	0.777284	a
Negative selection	2.27678	0.772113	a
Negative selection	2.26223	0.767004	a
Negative selection	2.21982	0.761954	a
Negative selection	2.19368	0.756962	a
Negative selection	2.18391	0.752027	a
Negative selection	2.17943	0.747147	a
Negative selection	2.15416	0.742321	a
Negative selection	2.14087	0.737549	a
Negative selection	2.12414	0.732828	a
Negative selection	2.09545	0.728158	a
Negative selection	2.08437	0.723538	a
Negative selection	2.08258	0.718967	a
Negative selection	2.0811	0.714443	a
Negative selection	2.08037	0.709965	a
Negative selection	2.06535	0.705534	a
Negative selection	2.06167	0.701147	a
Negative selection	2.06015	0.696804	a
Negative selection	2.05643	0.692504	a
Negative selection	2.0481	0.688246	a
Negative selection	2.04405	0.68403	a
Negative selection	2.04001	0.679854	a
Negative selection	2.03625	0.675718	a
Negative selection	2.01369	0.67162	a
Negative selection	1.99122	0.667562	a
Negative selection	1.98405	0.66354	a
Negative selection	1.97387	0.659556	a
Negative selection	1.97021	0.655608	a
Negative selection	1.9607	0.651695	a
Negative selection	1.94758	0.647817	a
Negative selection	1.9415	0.643974	a
Negative selection	1.93305	0.640165	a
Negative selection	1.93305	0.636388	a
Negative selection	1.91826	0.632644	a
Negative selection	1.90434	0.628932	a
Negative selection	1.90182	0.625252	a
Negative selection	1.89738	0.621602	a
Negative selection	1.89738	0.617983	a
Negative selection	1.89343	0.614394	a
Negative selection	1.89008	0.610834	a
Negative selection	1.88831	0.607303	a
Negative selection	1.87275	0.603801	a
Negative selection	1.86974	0.600326	a
Negative selection	1.84769	0.596879	a
Negative selection	1.8442	0.59346	a
Negative selection	1.8442	0.590067	a
Negative selection	1.83823	0.5867	a
Negative selection	1.83182	0.583359	a
Negative selection	1.81128	0.580044	a
Negative selection	1.81047	0.576754	a
Negative selection	1.80846	0.573489	a
Negative selection	1.80586	0.570248	a
Negative selection	1.79534	0.567031	a
Negative selection	1.77673	0.563837	a
Negative selection	1.77612	0.560667	a
Negative selection	1.77054	0.55752	a
Negative selection	1.76929	0.554396	a
Negative selection	1.76425	0.551294	a
Negative selection	1.76066	0.548214	a
Negative selection	1.75696	0.545155	a
Negative selection	1.75696	0.542118	a
Negative selection	1.75602	0.539102	a
Negative selection	1.75243	0.536107	a
Negative selection	1.75243	0.533132	a
Negative selection	1.74418	0.530178	a
Negative selection	1.74346	0.527244	a
Negative selection	1.74241	0.524329	a
Negative selection	1.73739	0.521434	a
Negative selection	1.73483	0.518557	a
Negative selection	1.73483	0.5157	a
Negative selection	1.72389	0.512862	a
Negative selection	1.72023	0.510042	a
Negative selection	1.72023	0.50724	a
Negative selection	1.71785	0.504456	a
Negative selection	1.71725	0.501689	a
Negative selection	1.71651	0.498941	a
Negative selection	1.71044	0.496209	a
Negative selection	1.69403	0.493495	a
Negative selection	1.69247	0.490797	a
Negative selection	1.68651	0.488117	a
Negative selection	1.68448	0.485452	a
Negative selection	1.67987	0.482804	a
Negative selection	1.67347	0.480172	a
Negative selection	1.67118	0.477556	a
Negative selection	1.67039	0.474955	a
Negative selection	1.66732	0.47237	a
Negative selection	1.66731	0.4698	a
Negative selection	1.6573	0.467246	a
Negative selection	1.64813	0.464706	a
Negative selection	1.63	0.462181	a
Negative selection	1.61809	0.459671	a
Negative selection	1.61809	0.457175	a
Negative selection	1.61011	0.454693	a
Negative selection	1.57785	0.452225	a
Negative selection	1.57764	0.449772	a
Negative selection	1.56967	0.447332	a
Negative selection	1.56668	0.444906	a
Negative selection	1.56668	0.442493	a
Negative selection	1.55687	0.440093	a
Negative selection	1.55398	0.437707	a
Negative selection	1.53328	0.435334	a
Negative selection	1.53294	0.432974	a
Negative selection	1.52411	0.430626	a
Negative selection	1.52069	0.428291	a
Negative selection	1.51995	0.425969	a
Negative selection	1.51439	0.423659	a
Negative selection	1.504	0.421361	a
Negative selection	1.49832	0.419075	a
Negative selection	1.49817	0.416801	a
Negative selection	1.49745	0.414539	a
Negative selection	1.49365	0.412289	a
Negative selection	1.49141	0.41005	a
Negative selection	1.48566	0.407823	a
Negative selection	1.48334	0.405607	a
Negative selection	1.48276	0.403403	a
Negative selection	1.47778	0.401209	a
Negative selection	1.46734	0.399027	a
Negative selection	1.46682	0.396856	a
Negative selection	1.46478	0.394695	a
Negative selection	1.46478	0.392545	a
Negative selection	1.46424	0.390406	a
Negative selection	1.46149	0.388277	a
Negative selection	1.44246	0.386158	a
Negative selection	1.44145	0.38405	a
Negative selection	1.44041	0.381952	a
Negative selection	1.44041	0.379864	a
Negative selection	1.44041	0.377786	a
Negative selection	1.43942	0.375718	a
Negative selection	1.43245	0.37366	a
Negative selection	1.42861	0.371611	a
Negative selection	1.41951	0.369572	a
Negative selection	1.414	0.367543	a
Negative selection	1.40993	0.365523	a
Negative selection	1.3905	0.363512	a
Negative selection	1.38861	0.361511	a
Negative selection	1.38851	0.359519	a
Negative selection	1.37279	0.357535	a
Negative selection	1.37088	0.355561	a
Negative selection	1.36934	0.353596	a
Negative selection	1.36544	0.35164	a
Negative selection	1.35841	0.349692	a
Negative selection	1.35671	0.347754	a
Negative selection	1.34618	0.345823	a
Negative selection	1.34066	0.343902	a
Negative selection	1.3326	0.341989	a
Negative selection	1.32437	0.340084	a
Negative selection	1.31615	0.338187	a
Negative selection	1.31488	0.336299	a
Negative selection	1.30327	0.334419	a
Negative selection	1.29562	0.332547	a
Negative selection	1.29426	0.330683	a
Negative selection	1.29191	0.328827	a
Negative selection	1.29013	0.326979	a
Negative selection	1.28402	0.325139	a
Negative selection	1.27989	0.323306	a
Negative selection	1.27884	0.321482	a
Negative selection	1.27835	0.319664	a
Negative selection	1.27285	0.317855	a
Negative selection	1.2676	0.316053	a
Negative selection	1.24532	0.314258	a
Negative selection	1.24425	0.312471	a
Negative selection	1.2301	0.310691	a
Negative selection	1.22352	0.308919	a
Negative selection	1.22327	0.307153	a
Negative selection	1.2228	0.305395	a
Negative selection	1.21572	0.303644	a
Negative selection	1.20166	0.301899	a
Negative selection	1.2003	0.300162	a
Negative selection	1.19818	0.298432	a
Negative selection	1.19768	0.296709	a
Negative selection	1.19412	0.294992	a
Negative selection	1.19412	0.293282	a
Negative selection	1.19006	0.291579	a
Negative selection	1.19006	0.289883	a
Negative selection	1.18621	0.288193	a
Negative selection	1.18297	0.286509	a
Negative selection	1.1799	0.284833	a
Negative selection	1.1748	0.283162	a
Negative selection	1.17468	0.281498	a
Negative selection	1.17468	0.279841	a
Negative selection	1.17368	0.278189	a
Negative selection	1.17216	0.276544	a
Negative selection	1.16444	0.274905	a
Negative selection	1.16444	0.273273	a
Negative selection	1.15816	0.271646	a
Negative selection	1.15524	0.270026	a
Negative selection	1.15078	0.268411	a
Negative selection	1.14799	0.266803	a
Negative selection	1.14608	0.2652	a
Negative selection	1.13963	0.263603	a
Negative selection	1.13638	0.262013	a
Negative selection	1.12985	0.260428	a
Negative selection	1.12702	0.258848	a
Negative selection	1.12693	0.257275	a
Negative selection	1.12468	0.255707	a
Negative selection	1.11888	0.254145	a
Negative selection	1.11752	0.252588	a
Negative selection	1.11685	0.251037	a
Negative selection	1.11001	0.249492	a
Negative selection	1.11001	0.247952	a
Negative selection	1.10778	0.246417	a
Negative selection	1.10778	0.244888	a
Negative selection	1.10629	0.243364	a
Negative selection	1.1054	0.241845	a
Negative selection	1.10504	0.240332	a
Negative selection	1.10025	0.238824	a
Negative selection	1.09684	0.237321	a
Negative selection	1.09601	0.235824	a
Negative selection	1.09208	0.234331	a
Negative selection	1.08937	0.232844	a
Negative selection	1.08793	0.231362	a
Negative selection	1.08597	0.229885	a
Negative selection	1.08039	0.228413	a
Negative selection	1.07517	0.226945	a
Negative selection	1.07347	0.225483	a
Negative selection	1.06553	0.224026	a
Negative selection	1.05859	0.222573	a
Negative selection	1.05491	0.221126	a
Negative selection	1.05491	0.219683	a
Negative selection	1.0499	0.218245	a
Negative selection	1.0455	0.216811	a
Negative selection	1.03558	0.215383	a
Negative selection	1.02403	0.213959	a
Negative selection	1.01474	0.21254	a
Negative selection	1.01474	0.211125	a
Negative selection	1.01407	0.209715	a
Negative selection	1.01407	0.208309	a
Negative selection	1.01364	0.206908	a
Negative selection	1.00615	0.205512	a
Negative selection	1.00562	0.20412	a
Negative selection	1.00141	0.202732	a
Negative selection	0.999657	0.201349	a
Negative selection	0.999657	0.199971	a
Negative selection	0.997219	0.198596	a
Negative selection	0.990925	0.197226	a
Negative selection	0.987616	0.195861	a
Negative selection	0.987185	0.194499	a
Negative selection	0.986826	0.193142	a
Negative selection	0.980244	0.191789	a
Negative selection	0.9757	0.19044	a
Negative selection	0.97227	0.189096	a
Negative selection	0.970791	0.187755	a
Negative selection	0.970791	0.186419	a
Negative selection	0.968709	0.185087	a
Negative selection	0.965455	0.183759	a
Negative selection	0.96404	0.182435	a
Negative selection	0.960715	0.181115	a
Negative selection	0.958274	0.179799	a
Negative selection	0.956474	0.178486	a
Negative selection	0.94798	0.177178	a
Negative selection	0.94798	0.175874	a
Negative selection	0.942643	0.174574	a
Negative selection	0.942302	0.173277	a
Negative selection	0.940759	0.171985	a
Negative selection	0.939529	0.170696	a
Negative selection	0.937145	0.169411	a
Negative selection	0.93088	0.16813	a
Negative selection	0.93088	0.166853	a
Negative selection	0.93088	0.165579	a
Negative selection	0.929609	0.164309	a
Negative selection	0.921065	0.163043	a
Negative selection	0.918722	0.161781	a
Negative selection	0.907331	0.160522	a
Negative selection	0.882455	0.159267	a
Negative selection	0.882455	0.158015	a
Negative selection	0.873649	0.156767	a
Negative selection	0.873649	0.155523	a
Negative selection	0.865624	0.154282	a
Negative selection	0.86522	0.153045	a
Negative selection	0.86522	0.151811	a
Negative selection	0.857645	0.150581	a
Negative selection	0.854177	0.149354	a
Negative selection	0.851022	0.14813	a
Negative selection	0.849713	0.14691	a
Negative selection	0.849464	0.145694	a
Negative selection	0.849249	0.144481	a
Negative selection	0.841828	0.143271	a
Negative selection	0.840535	0.142065	a
Negative selection	0.838517	0.140862	a
Negative selection	0.831652	0.139662	a
Negative selection	0.83076	0.138466	a
Negative selection	0.826476	0.137272	a
Negative selection	0.826195	0.136083	a
Negative selection	0.810748	0.134896	a
Negative selection	0.807343	0.133713	a
Negative selection	0.805342	0.132533	a
Negative selection	0.795721	0.131356	a
Negative selection	0.787128	0.130182	a
Negative selection	0.783907	0.129011	a
Negative selection	0.783489	0.127844	a
Negative selection	0.779467	0.126679	a
Negative selection	0.772933	0.125518	a
Negative selection	0.766661	0.12436	a
Negative selection	0.760088	0.123205	a
Negative selection	0.760088	0.122053	a
Negative selection	0.749871	0.120904	a
Negative selection	0.743504	0.119758	a
Negative selection	0.73626	0.118615	a
Negative selection	0.735972	0.117475	a
Negative selection	0.730232	0.116339	a
Negative selection	0.721384	0.115205	a
Negative selection	0.709756	0.114074	a
Negative selection	0.700717	0.112946	a
Negative selection	0.696312	0.111821	a
Negative selection	0.693536	0.110698	a
Negative selection	0.686814	0.109579	a
Negative selection	0.686814	0.108463	a
Negative selection	0.685876	0.107349	a
Negative selection	0.680257	0.106238	a
Negative selection	0.67309	0.10513	a
Negative selection	0.672216	0.104025	a
Negative selection	0.668641	0.102923	a
Negative selection	0.667569	0.101824	a
Negative selection	0.66385	0.100727	a
Negative selection	0.656791	0.0996329	a
Negative selection	0.656791	0.0985417	a
Negative selection	0.652837	0.0974532	a
Negative selection	0.648464	0.0963675	a
Negative selection	0.635905	0.0952845	a
Negative selection	0.631795	0.0942041	a
Negative selection	0.626452	0.0931265	a
Negative selection	0.626452	0.0920515	a
Negative selection	0.625296	0.0909791	a
Negative selection	0.625262	0.0899095	a
Negative selection	0.617199	0.0888424	a
Negative selection	0.610096	0.0877779	a
Negative selection	0.607123	0.0867161	a
Negative selection	0.602604	0.0856568	a
Negative selection	0.595709	0.0846002	a
Negative selection	0.595435	0.0835461	a
Negative selection	0.59431	0.0824945	a
Negative selection	0.588858	0.0814455	a
Negative selection	0.5864	0.080399	a
Negative selection	0.584096	0.079355	a
Negative selection	0.569781	0.0783135	a
Negative selection	0.556201	0.0772745	a
Negative selection	0.551479	0.076238	a
Negative selection	0.548221	0.075204	a
Negative selection	0.547642	0.0741724	a
Negative selection	0.547642	0.0731433	a
Negative selection	0.54486	0.0721166	a
Negative selection	0.539393	0.0710923	a
Negative selection	0.530761	0.0700704	a
Negative selection	0.529615	0.069051	a
Negative selection	0.524328	0.0680339	a
Negative selection	0.516308	0.0670192	a
Negative selection	0.513605	0.0660068	a
Negative selection	0.513605	0.0649968	a
Negative selection	0.510618	0.0639892	a
Negative selection	0.508582	0.0629839	a
Negative selection	0.507637	0.0619809	a
Negative selection	0.503953	0.0609802	a
Negative selection	0.503953	0.0599818	a
Negative selection	0.501715	0.0589858	a
Negative selection	0.499291	0.0579919	a
Negative selection	0.496684	0.0570004	a
Negative selection	0.484304	0.0560111	a
Negative selection	0.48184	0.0550241	a
Negative selection	0.48184	0.0540393	a
Negative selection	0.480736	0.0530567	a
Negative selection	0.478484	0.0520764	a
Negative selection	0.477186	0.0510982	a
Negative selection	0.475909	0.0501223	a
Negative selection	0.466251	0.0491485	a
Negative selection	0.462312	0.048177	a
Negative selection	0.461538	0.0472076	a
Negative selection	0.461131	0.0462403	a
Negative selection	0.434192	0.0452752	a
Negative selection	0.418318	0.0443122	a
Negative selection	0.41805	0.0433514	a
Negative selection	0.414803	0.0423927	a
Negative selection	0.409867	0.0414361	a
Negative selection	0.406313	0.0404816	a
Negative selection	0.397767	0.0395292	a
Negative selection	0.3956	0.0385789	a
Negative selection	0.395296	0.0376307	a
Negative selection	0.388783	0.0366845	a
Negative selection	0.387752	0.0357404	a
Negative selection	0.385778	0.0347983	a
Negative selection	0.385079	0.0338583	a
Negative selection	0.382171	0.0329203	a
Negative selection	0.377054	0.0319843	a
Negative selection	0.363465	0.0310503	a
Negative selection	0.349755	0.0301184	a
Negative selection	0.349265	0.0291884	a
Negative selection	0.34136	0.0282604	a
Negative selection	0.340409	0.0273344	a
Negative selection	0.33517	0.0264104	a
Negative selection	0.3268	0.0254883	a
Negative selection	0.309458	0.0245682	a
Negative selection	0.289728	0.02365	a
Negative selection	0.284803	0.0227338	a
Negative selection	0.269379	0.0218195	a
Negative selection	0.261023	0.0209071	a
Negative selection	0.256701	0.0199966	a
Negative selection	0.249621	0.0190881	a
Negative selection	0.233465	0.0181814	a
Negative selection	0.225352	0.0172766	a
Negative selection	0.221964	0.0163737	a
Negative selection	0.212735	0.0154727	a
Negative selection	0.206065	0.0145735	a
Negative selection	0.201806	0.0136762	a
Negative selection	0.187259	0.0127808	a
Negative selection	0.184513	0.0118872	a
Negative selection	0.184098	0.0109954	a
Negative selection	0.180344	0.0101054	a
Negative selection	0.173276	0.00921731	a
Negative selection	0.163636	0.00833099	a
Negative selection	0.14306	0.00744648	a
Negative selection	0.142195	0.00656377	a
Negative selection	0.141659	0.00568285	a
Negative selection	0.129065	0.00480371	a
Negative selection	0.126316	0.00392635	a
Negative selection	0.0721242	0.00305075	a
Negative selection	0.0440262	0.00217692	a
Negative selection	0.0399567	0.00130484	a
Negative selection	0.0397098	0.000434512	a
LDAK	5.80493	3	a
LDAK	4.64456	2.52288	a
LDAK	4.17628	2.30103	a
LDAK	3.96337	2.1549	a
LDAK	3.93832	2.04576	a
LDAK	3.66861	1.95861	a
LDAK	3.64982	1.88606	a
LDAK	3.62062	1.82391	a
LDAK	3.60804	1.76955	a
LDAK	3.46485	1.72125	a
LDAK	3.41209	1.67778	a
LDAK	3.35336	1.63827	a
LDAK	3.30868	1.60206	a
LDAK	3.28928	1.56864	a
LDAK	3.19852	1.5376	a
LDAK	3.18693	1.50864	a
LDAK	3.13698	1.48149	a
LDAK	3.12826	1.45593	a
LDAK	3.1123	1.4318	a
LDAK	3.08011	1.40894	a
LDAK	3.08011	1.38722	a
LDAK	3.05987	1.36653	a
LDAK	3.05266	1.34679	a
LDAK	3.04022	1.3279	a
LDAK	2.98977	1.3098	a
LDAK	2.96261	1.29243	a
LDAK	2.95659	1.27572	a
LDAK	2.9562	1.25964	a
LDAK	2.94085	1.24413	a
LDAK	2.92553	1.22915	a
LDAK	2.92015	1.21467	a
LDAK	2.8585	1.20066	a
LDAK	2.83444	1.18709	a
LDAK	2.83006	1.17393	a
LDAK	2.77306	1.16115	a
LDAK	2.77138	1.14874	a
LDAK	2.76894	1.13668	a
LDAK	2.74963	1.12494	a
LDAK	2.74531	1.11351	a
LDAK	2.73543	1.10237	a
LDAK	2.71623	1.09151	a
LDAK	2.69499	1.08092	a
LDAK	2.68669	1.07058	a
LDAK	2.68319	1.06048	a
LDAK	2.66745	1.05061	a
LDAK	2.66745	1.04096	a
LDAK	2.65176	1.03152	a
LDAK	2.65012	1.02228	a
LDAK	2.65012	1.01323	a
LDAK	2.63477	1.00436	a
LDAK	2.60502	0.995679	a
LDAK	2.60108	0.987163	a
LDAK	2.58784	0.978811	a
LDAK	2.57161	0.970616	a
LDAK	2.56061	0.962574	a
LDAK	2.52818	0.954677	a
LDAK	2.52679	0.946922	a
LDAK	2.49782	0.939302	a
LDAK	2.49782	0.931814	a
LDAK	2.48893	0.924453	a
LDAK	2.48761	0.917215	a
LDAK	2.47316	0.910095	a
LDAK	2.45618	0.90309	a
LDAK	2.44441	0.896196	a
LDAK	2.44338	0.88941	a
LDAK	2.44171	0.882729	a
LDAK	2.43182	0.876148	a
LDAK	2.4269	0.869666	a
LDAK	2.40798	0.863279	a
LDAK	2.39411	0.856985	a
LDAK	2.38748	0.850781	a
LDAK	2.37337	0.844664	a
LDAK	2.37337	0.838632	a
LDAK	2.34117	0.832683	a
LDAK	2.32993	0.826814	a
LDAK	2.32321	0.821023	a
LDAK	2.30556	0.815309	a
LDAK	2.30556	0.809668	a
LDAK	2.28337	0.8041	a
LDAK	2.26554	0.798603	a
LDAK	2.26554	0.793174	a
LDAK	2.26411	0.787812	a
LDAK	2.25859	0.782516	a
LDAK	2.25859	0.777284	a
LDAK	2.24725	0.772113	a
LDAK	2.22262	0.767004	a
LDAK	2.21839	0.761954	a
LDAK	2.21747	0.756962	a
LDAK	2.21711	0.752027	a
LDAK	2.20798	0.747147	a
LDAK	2.2028	0.742321	a
LDAK	2.1895	0.737549	a
LDAK	2.18727	0.732828	a
LDAK	2.15668	0.728158	a
LDAK	2.14981	0.723538	a
LDAK	2.12762	0.718967	a
LDAK	2.12762	0.714443	a
LDAK	2.1088	0.709965	a
LDAK	2.10798	0.705534	a
LDAK	2.09545	0.701147	a
LDAK	2.06834	0.696804	a
LDAK	2.06777	0.692504	a
LDAK	2.06535	0.688246	a
LDAK	2.06535	0.68403	a
LDAK	2.0642	0.679854	a
LDAK	2.06212	0.675718	a
LDAK	2.05398	0.67162	a
LDAK	2.0481	0.667562	a
LDAK	2.04405	0.66354	a
LDAK	2.0405	0.659556	a
LDAK	2.02068	0.655608	a
LDAK	2.02068	0.651695	a
LDAK	2.02053	0.647817	a
LDAK	2.01219	0.643974	a
LDAK	2.01192	0.640165	a
LDAK	2.00592	0.636388	a
LDAK	1.97021	0.632644	a
LDAK	1.96557	0.628932	a
LDAK	1.95979	0.625252	a
LDAK	1.9579	0.621602	a
LDAK	1.95031	0.617983	a
LDAK	1.9475	0.614394	a
LDAK	1.93469	0.610834	a
LDAK	1.93372	0.607303	a
LDAK	1.92149	0.603801	a
LDAK	1.92149	0.600326	a
LDAK	1.91964	0.596879	a
LDAK	1.89562	0.59346	a
LDAK	1.89046	0.590067	a
LDAK	1.89046	0.5867	a
LDAK	1.89008	0.583359	a
LDAK	1.87589	0.580044	a
LDAK	1.87487	0.576754	a
LDAK	1.87486	0.573489	a
LDAK	1.86829	0.570248	a
LDAK	1.86051	0.567031	a
LDAK	1.84769	0.563837	a
LDAK	1.83368	0.560667	a
LDAK	1.83368	0.55752	a
LDAK	1.82406	0.554396	a
LDAK	1.82406	0.551294	a
LDAK	1.80846	0.548214	a
LDAK	1.80666	0.545155	a
LDAK	1.80295	0.542118	a
LDAK	1.79189	0.539102	a
LDAK	1.7882	0.536107	a
LDAK	1.7882	0.533132	a
LDAK	1.78513	0.530178	a
LDAK	1.77612	0.527244	a
LDAK	1.7687	0.524329	a
LDAK	1.7687	0.521434	a
LDAK	1.76066	0.518557	a
LDAK	1.75958	0.5157	a
LDAK	1.75696	0.512862	a
LDAK	1.75635	0.510042	a
LDAK	1.75391	0.50724	a
LDAK	1.75096	0.504456	a
LDAK	1.74346	0.501689	a
LDAK	1.74157	0.498941	a
LDAK	1.72389	0.496209	a
LDAK	1.72023	0.493495	a
LDAK	1.72023	0.490797	a
LDAK	1.71785	0.488117	a
LDAK	1.71289	0.485452	a
LDAK	1.7088	0.482804	a
LDAK	1.70513	0.480172	a
LDAK	1.69247	0.477556	a
LDAK	1.68374	0.474955	a
LDAK	1.68374	0.47237	a
LDAK	1.67543	0.4698	a
LDAK	1.67196	0.467246	a
LDAK	1.67049	0.464706	a
LDAK	1.66861	0.462181	a
LDAK	1.6573	0.459671	a
LDAK	1.64815	0.457175	a
LDAK	1.6424	0.454693	a
LDAK	1.64119	0.452225	a
LDAK	1.6368	0.449772	a
LDAK	1.61935	0.447332	a
LDAK	1.60302	0.444906	a
LDAK	1.59398	0.442493	a
LDAK	1.58833	0.440093	a
LDAK	1.58728	0.437707	a
LDAK	1.58102	0.435334	a
LDAK	1.58102	0.432974	a
LDAK	1.58074	0.430626	a
LDAK	1.56892	0.428291	a
LDAK	1.56869	0.425969	a
LDAK	1.55864	0.423659	a
LDAK	1.55547	0.421361	a
LDAK	1.55042	0.419075	a
LDAK	1.55042	0.416801	a
LDAK	1.55032	0.414539	a
LDAK	1.5353	0.412289	a
LDAK	1.52069	0.41005	a
LDAK	1.5094	0.407823	a
LDAK	1.50421	0.405607	a
LDAK	1.49817	0.403403	a
LDAK	1.49351	0.401209	a
LDAK	1.49326	0.399027	a
LDAK	1.49313	0.396856	a
LDAK	1.49141	0.394695	a
LDAK	1.48699	0.392545	a
LDAK	1.48039	0.390406	a
LDAK	1.47917	0.388277	a
LDAK	1.47586	0.386158	a
LDAK	1.4721	0.38405	a
LDAK	1.46682	0.381952	a
LDAK	1.46478	0.379864	a
LDAK	1.46424	0.377786	a
LDAK	1.46247	0.375718	a
LDAK	1.45093	0.37366	a
LDAK	1.44145	0.371611	a
LDAK	1.43942	0.369572	a
LDAK	1.43739	0.367543	a
LDAK	1.42994	0.365523	a
LDAK	1.42849	0.363512	a
LDAK	1.40526	0.361511	a
LDAK	1.40243	0.359519	a
LDAK	1.39934	0.357535	a
LDAK	1.39632	0.355561	a
LDAK	1.38851	0.353596	a
LDAK	1.38851	0.35164	a
LDAK	1.37827	0.349692	a
LDAK	1.37159	0.347754	a
LDAK	1.37159	0.345823	a
LDAK	1.36934	0.343902	a
LDAK	1.36729	0.341989	a
LDAK	1.36048	0.340084	a
LDAK	1.36048	0.338187	a
LDAK	1.35916	0.336299	a
LDAK	1.35671	0.334419	a
LDAK	1.33569	0.332547	a
LDAK	1.32746	0.330683	a
LDAK	1.32526	0.328827	a
LDAK	1.32526	0.326979	a
LDAK	1.32424	0.325139	a
LDAK	1.31632	0.323306	a
LDAK	1.3129	0.321482	a
LDAK	1.30454	0.319664	a
LDAK	1.30399	0.317855	a
LDAK	1.30148	0.316053	a
LDAK	1.28746	0.314258	a
LDAK	1.27674	0.312471	a
LDAK	1.27384	0.310691	a
LDAK	1.26929	0.308919	a
LDAK	1.25891	0.307153	a
LDAK	1.25606	0.305395	a
LDAK	1.25606	0.303644	a
LDAK	1.24425	0.301899	a
LDAK	1.24357	0.300162	a
LDAK	1.22364	0.298432	a
LDAK	1.22327	0.296709	a
LDAK	1.22327	0.294992	a
LDAK	1.2228	0.293282	a
LDAK	1.21375	0.291579	a
LDAK	1.2003	0.289883	a
LDAK	1.2003	0.288193	a
LDAK	1.19065	0.286509	a
LDAK	1.19006	0.284833	a
LDAK	1.18437	0.283162	a
LDAK	1.18297	0.281498	a
LDAK	1.1799	0.279841	a
LDAK	1.17216	0.278189	a
LDAK	1.17216	0.276544	a
LDAK	1.16398	0.274905	a
LDAK	1.16346	0.273273	a
LDAK	1.15524	0.271646	a
LDAK	1.155	0.270026	a
LDAK	1.15273	0.268411	a
LDAK	1.14799	0.266803	a
LDAK	1.14099	0.2652	a
LDAK	1.13963	0.263603	a
LDAK	1.13697	0.262013	a
LDAK	1.13638	0.260428	a
LDAK	1.12702	0.258848	a
LDAK	1.12159	0.257275	a
LDAK	1.11752	0.255707	a
LDAK	1.11001	0.254145	a
LDAK	1.10778	0.252588	a
LDAK	1.1054	0.251037	a
LDAK	1.10025	0.249492	a
LDAK	1.09684	0.247952	a
LDAK	1.09208	0.246417	a
LDAK	1.09153	0.244888	a
LDAK	1.08324	0.243364	a
LDAK	1.08088	0.241845	a
LDAK	1.08017	0.240332	a
LDAK	1.07972	0.238824	a
LDAK	1.07563	0.237321	a
LDAK	1.06553	0.235824	a
LDAK	1.05491	0.234331	a
LDAK	1.03828	0.232844	a
LDAK	1.03582	0.231362	a
LDAK	1.03506	0.229885	a
LDAK	1.03337	0.228413	a
LDAK	1.02403	0.226945	a
LDAK	1.02403	0.225483	a
LDAK	1.02403	0.224026	a
LDAK	1.02216	0.222573	a
LDAK	1.02216	0.221126	a
LDAK	1.0159	0.219683	a
LDAK	1.01541	0.218245	a
LDAK	1.01407	0.216811	a
LDAK	1.01175	0.215383	a
LDAK	1.00615	0.213959	a
LDAK	1.00225	0.21254	a
LDAK	0.996459	0.211125	a
LDAK	0.996459	0.209715	a
LDAK	0.996318	0.208309	a
LDAK	0.996318	0.206908	a
LDAK	0.991139	0.205512	a
LDAK	0.990925	0.20412	a
LDAK	0.980932	0.202732	a
LDAK	0.980244	0.201349	a
LDAK	0.973605	0.199971	a
LDAK	0.971146	0.198596	a
LDAK	0.970791	0.197226	a
LDAK	0.967733	0.195861	a
LDAK	0.966223	0.194499	a
LDAK	0.963874	0.193142	a
LDAK	0.960715	0.191789	a
LDAK	0.958274	0.19044	a
LDAK	0.951472	0.189096	a
LDAK	0.948225	0.187755	a
LDAK	0.947713	0.186419	a
LDAK	0.941907	0.185087	a
LDAK	0.940759	0.183759	a
LDAK	0.939533	0.182435	a
LDAK	0.933482	0.181115	a
LDAK	0.931559	0.179799	a
LDAK	0.92641	0.178486	a
LDAK	0.923496	0.177178	a
LDAK	0.921065	0.175874	a
LDAK	0.918722	0.174574	a
LDAK	0.916048	0.173277	a
LDAK	0.89525	0.171985	a
LDAK	0.893875	0.170696	a
LDAK	0.893674	0.169411	a
LDAK	0.884963	0.16813	a
LDAK	0.874751	0.166853	a
LDAK	0.872965	0.165579	a
LDAK	0.868671	0.164309	a
LDAK	0.868671	0.163043	a
LDAK	0.864613	0.161781	a
LDAK	0.863538	0.160522	a
LDAK	0.857645	0.159267	a
LDAK	0.856418	0.158015	a
LDAK	0.854177	0.156767	a
LDAK	0.851323	0.155523	a
LDAK	0.849713	0.154282	a
LDAK	0.834645	0.153045	a
LDAK	0.833988	0.151811	a
LDAK	0.831878	0.150581	a
LDAK	0.831652	0.149354	a
LDAK	0.831652	0.14813	a
LDAK	0.826476	0.14691	a
LDAK	0.824804	0.145694	a
LDAK	0.824804	0.144481	a
LDAK	0.823498	0.143271	a
LDAK	0.823305	0.142065	a
LDAK	0.818449	0.140862	a
LDAK	0.818449	0.139662	a
LDAK	0.815893	0.138466	a
LDAK	0.814732	0.137272	a
LDAK	0.808523	0.136083	a
LDAK	0.806243	0.134896	a
LDAK	0.802491	0.133713	a
LDAK	0.799341	0.132533	a
LDAK	0.795485	0.131356	a
LDAK	0.795485	0.130182	a
LDAK	0.786173	0.129011	a
LDAK	0.783489	0.127844	a
LDAK	0.781582	0.126679	a
LDAK	0.781582	0.125518	a
LDAK	0.772852	0.12436	a
LDAK	0.766172	0.123205	a
LDAK	0.764643	0.122053	a
LDAK	0.764643	0.120904	a
LDAK	0.756491	0.119758	a
LDAK	0.755406	0.118615	a
LDAK	0.748711	0.117475	a
LDAK	0.746807	0.116339	a
LDAK	0.746807	0.115205	a
LDAK	0.744737	0.114074	a
LDAK	0.744737	0.112946	a
LDAK	0.744092	0.111821	a
LDAK	0.730232	0.110698	a
LDAK	0.730232	0.109579	a
LDAK	0.729061	0.108463	a
LDAK	0.729061	0.107349	a
LDAK	0.726078	0.106238	a
LDAK	0.723366	0.10513	a
LDAK	0.721908	0.104025	a
LDAK	0.721384	0.102923	a
LDAK	0.714633	0.101824	a
LDAK	0.712407	0.100727	a
LDAK	0.710784	0.0996329	a
LDAK	0.70723	0.0985417	a
LDAK	0.700974	0.0974532	a
LDAK	0.699878	0.0963675	a
LDAK	0.693743	0.0952845	a
LDAK	0.676455	0.0942041	a
LDAK	0.674459	0.0931265	a
LDAK	0.670458	0.0920515	a
LDAK	0.669917	0.0909791	a
LDAK	0.668641	0.0899095	a
LDAK	0.668497	0.0888424	a
LDAK	0.668175	0.0877779	a
LDAK	0.662965	0.0867161	a
LDAK	0.655527	0.0856568	a
LDAK	0.652837	0.0846002	a
LDAK	0.648142	0.0835461	a
LDAK	0.642818	0.0824945	a
LDAK	0.638974	0.0814455	a
LDAK	0.633535	0.080399	a
LDAK	0.631795	0.079355	a
LDAK	0.631549	0.0783135	a
LDAK	0.626312	0.0772745	a
LDAK	0.623221	0.076238	a
LDAK	0.617649	0.075204	a
LDAK	0.613523	0.0741724	a
LDAK	0.606778	0.0731433	a
LDAK	0.595435	0.0721166	a
LDAK	0.591888	0.0710923	a
LDAK	0.590999	0.0700704	a
LDAK	0.589912	0.069051	a
LDAK	0.588858	0.0680339	a
LDAK	0.580488	0.0670192	a
LDAK	0.579235	0.0660068	a
LDAK	0.578558	0.0649968	a
LDAK	0.570786	0.0639892	a
LDAK	0.570448	0.0629839	a
LDAK	0.569411	0.0619809	a
LDAK	0.563082	0.0609802	a
LDAK	0.559153	0.0599818	a
LDAK	0.542916	0.0589858	a
LDAK	0.533703	0.0579919	a
LDAK	0.524328	0.0570004	a
LDAK	0.517947	0.0560111	a
LDAK	0.516308	0.0550241	a
LDAK	0.510594	0.0540393	a
LDAK	0.508582	0.0530567	a
LDAK	0.507637	0.0520764	a
LDAK	0.502668	0.0510982	a
LDAK	0.492936	0.0501223	a
LDAK	0.487112	0.0491485	a
LDAK	0.480736	0.048177	a
LDAK	0.468739	0.0472076	a
LDAK	0.460575	0.0462403	a
LDAK	0.455741	0.0452752	a
LDAK	0.448977	0.0443122	a
LDAK	0.446546	0.0433514	a
LDAK	0.445346	0.0423927	a
LDAK	0.439622	0.0414361	a
LDAK	0.434949	0.0404816	a
LDAK	0.433948	0.0395292	a
LDAK	0.431919	0.0385789	a
LDAK	0.428428	0.0376307	a
LDAK	0.414803	0.0366845	a
LDAK	0.414247	0.0357404	a
LDAK	0.397767	0.0347983	a
LDAK	0.395296	0.0338583	a
LDAK	0.395296	0.0329203	a
LDAK	0.393397	0.0319843	a
LDAK	0.390517	0.0310503	a
LDAK	0.386156	0.0301184	a
LDAK	0.377054	0.0291884	a
LDAK	0.376819	0.0282604	a
LDAK	0.368237	0.0273344	a
LDAK	0.366487	0.0264104	a
LDAK	0.362791	0.0254883	a
LDAK	0.344874	0.0245682	a
LDAK	0.342479	0.02365	a
LDAK	0.320539	0.0227338	a
LDAK	0.307684	0.0218195	a
LDAK	0.30103	0.0209071	a
LDAK	0.299044	0.0199966	a
LDAK	0.297229	0.0190881	a
LDAK	0.285893	0.0181814	a
LDAK	0.275915	0.0172766	a
LDAK	0.273347	0.0163737	a
LDAK	0.272788	0.0154727	a
LDAK	0.264833	0.0145735	a
LDAK	0.247851	0.0136762	a
LDAK	0.24558	0.0127808	a
LDAK	0.235735	0.0118872	a
LDAK	0.221964	0.0109954	a
LDAK	0.21321	0.0101054	a
LDAK	0.20976	0.00921731	a
LDAK	0.2039	0.00833099	a
LDAK	0.202396	0.00744648	a
LDAK	0.144613	0.00656377	a
LDAK	0.126833	0.00568285	a
LDAK	0.116305	0.00480371	a
LDAK	0.102313	0.00392635	a
LDAK	0.0999189	0.00305075	a
LDAK	0.0951755	0.00217692	a
LDAK	0.0788597	0.00130484	a
LDAK	0.0591236	0.000434512	a

## Sheet: Figure6
parameter	group	beta	se	OR	conf.low	conf.high	panel		parameter	group	OR_p25	OR_p50	OR_p975	panel
0.1	PB top 1%	1.69233	0.470271	5.43118	2.16089	13.6507	a		0.1	LEV carriers	1.095	1.75664	3.07192	e
0.2	PB top 1%	2.36656	0.364953	10.6581	5.21262	21.7921	a		0.2	LEV carriers	1.46025	2.3893	4.62837	e
0.3	PB top 1%	2.92193	0.307873	18.5714	10.158	33.9535	a		0.3	LEV carriers	1.91256	3.23582	6.67247	e
0.4	PB top 1%	3.34762	0.278251	28.425	16.4768	49.0374	a		0.4	LEV carriers	2.39912	4.21754	10.8984	e
0.5	PB top 1%	3.70917	0.260926	40.8042	24.4694	68.0436	a		0.5	LEV carriers	3.0652	6.06439	18.8913	e
0.1	PB top 5%	1.45609	0.264445	4.28849	2.55404	7.20081	a		0.1	LEV non-carriers	1.92743	2.43666	3.11817	e
0.2	PB top 5%	2.05	0.227653	7.76624	4.97105	12.1331	a		0.2	LEV non-carriers	2.89882	3.65963	4.67809	e
0.3	PB top 5%	2.48245	0.212511	11.9675	7.89093	18.15	a		0.3	LEV non-carriers	3.96738	5.15755	6.60727	e
0.4	PB top 5%	2.87491	0.206316	17.7185	11.8257	26.5478	a		0.4	LEV non-carriers	5.53446	7.29161	9.58257	e
0.5	PB top 5%	3.2569	0.206778	25.96	17.3105	38.9313	a		0.5	LEV non-carriers	7.70613	10.4629	14.611	e
0.1	PB top 10%	1.32335	0.222952	3.75546	2.42607	5.81333	a		0.01	LEV carriers	1.62497	3.62503	15.2651	f
0.2	PB top 10%	1.91089	0.205426	6.75779	4.51814	10.1076	a		0.02	LEV carriers	1.75192	3.33202	8.33259	f
0.3	PB top 10%	2.32532	0.203053	10.2275	6.86981	15.2263	a		0.03	LEV carriers	1.91256	3.23582	6.67247	f
0.4	PB top 10%	2.70313	0.207872	14.9223	9.92906	22.4265	a		0.05	LEV carriers	1.87749	3.11355	6.23793	f
0.5	PB top 10%	3.11375	0.220917	22.4981	14.5921	34.6877	a		0.1	LEV carriers	1.91083	3.3492	6.51366	f
0.1	LEV	3.77659	0.258392	43.6496	26.306	72.4278	a		0.01	LEV non-carriers	3.90633	4.89864	6.21982	f
0.2	LEV	3.7805	0.267378	43.8206	25.9481	74.0033	a		0.02	LEV non-carriers	3.95705	5.02841	6.3932	f
0.3	LEV	3.80724	0.24475	45.0082	27.8598	72.7118	a		0.03	LEV non-carriers	3.96738	5.15755	6.60727	f
0.4	LEV	3.80382	0.259098	44.8545	26.9948	74.5301	a		0.05	LEV non-carriers	4.1943	5.4468	7.17328	f
0.5	LEV	3.80271	0.255072	44.8047	27.1784	73.8624	a		0.1	LEV non-carriers	4.32709	6.48703	10.2123	f
0.01	PB top 1%	3.01441	0.300495	20.3708	11.3044	36.7086	b		0.001	LEV carriers	1.26576	4.80426	100	g
0.02	PB top 1%	3.01441	0.300495	20.3708	11.3044	36.7086	b		0.005	LEV carriers	1.91256	3.23582	6.67247	g
0.03	PB top 1%	2.92193	0.307873	18.5714	10.158	33.9535	b		0.01	LEV carriers	2.12423	3.3625	6.5373	g
0.05	PB top 1%	2.72159	0.325825	15.2003	8.0266	28.7853	b		0.001	LEV non-carriers	4.15287	5.06973	6.39287	g
0.1	PB top 1%	2.22682	0.383198	9.26818	4.37365	19.6402	b		0.005	LEV non-carriers	3.96738	5.15755	6.60727	g
0.01	PB top 5%	2.6598	0.208864	14.2895	9.48959	21.5173	b		0.01	LEV non-carriers	3.94632	5.14782	6.57156	g
0.02	PB top 5%	2.57189	0.210483	13.0871	8.66354	19.7694	b		0.005	LEV carriers	1.86176	3.33442	8.0742	h
0.03	PB top 5%	2.48245	0.212511	11.9675	7.89093	18.15	b		0.01	LEV carriers	1.91256	3.23582	6.67247	h
0.05	PB top 5%	2.24962	0.219535	9.48195	6.16659	14.5798	b		0.02	LEV carriers	1.87393	3.1316	6.25993	h
0.1	PB top 5%	1.65407	0.24994	5.22732	3.20293	8.53121	b		0.005	LEV non-carriers	4.027	5.86618	8.37831	h
0.01	PB top 10%	2.53298	0.20487	12.5876	8.42505	18.8068	b		0.01	LEV non-carriers	3.96738	5.15755	6.60727	h
0.02	PB top 10%	2.44945	0.203897	11.5791	7.76482	17.267	b		0.02	LEV non-carriers	3.84016	4.54954	5.50036	h
0.03	PB top 10%	2.32532	0.203053	10.2275	6.86981	15.2263	b
0.05	PB top 10%	2.03647	0.20387	7.66188	5.13825	11.425	b
0.1	PB top 10%	1.37258	0.220817	3.94495	2.55916	6.08114	b
0.01	LEV	2.33068	0.384733	10.2825	4.83772	21.8552	b
0.02	LEV	3.17744	0.29551	23.9774	13.4365	42.7878	b
0.03	LEV	3.80724	0.24475	45.0082	27.8598	72.7118	b
0.05	LEV	4.794	0.241043	120.724	75.2721	193.62	b
0.1	LEV	6.82157	0.306686	916.78	502.615	1672.22	b
0.001	PB top 1%	2.92193	0.307873	18.5714	10.158	33.9535	c
0.005	PB top 1%	2.92193	0.307873	18.5714	10.158	33.9535	c
0.01	PB top 1%	2.92193	0.307873	18.5714	10.158	33.9535	c
0.001	PB top 5%	2.52739	0.211446	12.5175	8.27081	18.9445	c
0.005	PB top 5%	2.48245	0.212511	11.9675	7.89093	18.15	c
0.01	PB top 5%	2.57189	0.210483	13.0871	8.66354	19.7694	c
0.001	PB top 10%	2.32532	0.203053	10.2275	6.86981	15.2263	c
0.005	PB top 10%	2.32532	0.203053	10.2275	6.86981	15.2263	c
0.01	PB top 10%	2.40796	0.203535	11.1084	7.45451	16.5534	c
0.001	LEV	7.29923	1.04332	1478.04	191.287	11420.6	c
0.005	LEV	3.80724	0.24475	45.0082	27.8598	72.7118	c
0.01	LEV	2.89418	0.250555	18.0632	11.0545	29.5155	c
0.005	PB top 1%	3.01602	0.399725	20.4036	9.32155	44.6605	d
0.01	PB top 1%	2.92193	0.307873	18.5714	10.158	33.9535	d
0.02	PB top 1%	2.79779	0.249432	16.4036	10.061	26.7447	d
0.005	PB top 5%	2.57663	0.292438	13.1493	7.41308	23.3241	d
0.01	PB top 5%	2.48245	0.212511	11.9675	7.89093	18.15	d
0.02	PB top 5%	2.36361	0.158193	10.6267	7.79389	14.4891	d
0.005	PB top 10%	2.38238	0.285733	10.828	6.18517	18.9558	d
0.01	PB top 10%	2.32532	0.203053	10.2275	6.86981	15.2263	d
0.02	PB top 10%	2.22773	0.145732	9.27663	6.97194	12.3432	d
0.005	LEV	4.13941	0.318704	62.7389	33.5953	117.164	d
0.01	LEV	3.80724	0.24475	45.0082	27.8598	72.7118	d
0.02	LEV	3.50402	0.228485	33.2369	21.2398	52.0104	d

## Sheet: Figure8
trait_name	group	prob	disease_model	pi0
Breast cancer	low-PB cases	0.00378788	LTM	0
Breast cancer	low-PB cases	0.0132576	LTM	0
Breast cancer	low-PB cases	0.00568182	LTM	0
Breast cancer	low-PB cases	0.00378788	LTM	0
Breast cancer	low-PB cases	0.0113636	LTM	0
Breast cancer	low-PB cases	0.0170455	LTM	0
Breast cancer	low-PB cases	0.00568182	LTM	0
Breast cancer	low-PB cases	0.00568182	LTM	0
Breast cancer	low-PB cases	0.0113636	LTM	0
Breast cancer	low-PB cases	0.00568182	LTM	0
Breast cancer	low-PB cases	0.00757576	LTM	0
Breast cancer	low-PB cases	0.0113636	LTM	0
Breast cancer	low-PB cases	0.0113636	LTM	0
Breast cancer	low-PB cases	0.0189394	LTM	0
Breast cancer	low-PB cases	0.00757576	LTM	0
Breast cancer	low-PB cases	0.0094697	LTM	0
Breast cancer	low-PB cases	0.00757576	LTM	0
Breast cancer	low-PB cases	0.00568182	LTM	0
Breast cancer	low-PB cases	0.0132576	LTM	0
Breast cancer	low-PB cases	0.00568182	LTM	0
Breast cancer	low-PB cases	0.00757576	LTM	0
Breast cancer	low-PB cases	0.00568182	LTM	0
Breast cancer	low-PB cases	0.00757576	LTM	0
Breast cancer	low-PB cases	0.00568182	LTM	0
Breast cancer	low-PB cases	0.0132576	LTM	0
Breast cancer	low-PB cases	0.0151515	LTM	0
Breast cancer	low-PB cases	0.00378788	LTM	0
Breast cancer	low-PB cases	0.00568182	LTM	0
Breast cancer	low-PB cases	0.00568182	LTM	0
Breast cancer	low-PB cases	0.00757576	LTM	0
Breast cancer	low-PB cases	0.0113636	LTM	0
Breast cancer	low-PB cases	0.00568182	LTM	0
Breast cancer	low-PB cases	0.0132576	LTM	0
Breast cancer	low-PB cases	0.0132576	LTM	0
Breast cancer	low-PB cases	0.00757576	LTM	0
Breast cancer	low-PB cases	0.00378788	LTM	0
Breast cancer	low-PB cases	0.00378788	LTM	0
Breast cancer	low-PB cases	0.0151515	LTM	0
Breast cancer	low-PB cases	0.0094697	LTM	0
Breast cancer	low-PB cases	0.0094697	LTM	0
Breast cancer	low-PB cases	0.0151515	LTM	0
Breast cancer	low-PB cases	0.00378788	LTM	0
Breast cancer	low-PB cases	0.00189394	LTM	0
Breast cancer	low-PB cases	0.00757576	LTM	0
Breast cancer	low-PB cases	0.0113636	LTM	0
Breast cancer	low-PB cases	0.0170455	LTM	0
Breast cancer	low-PB cases	0.00568182	LTM	0
Breast cancer	low-PB cases	0.0208333	LTM	0
Breast cancer	low-PB cases	0.0113636	LTM	0
Breast cancer	low-PB cases	0.00568182	LTM	0
Breast cancer	low-PB cases	0.0113636	LTM	0
Breast cancer	low-PB cases	0.0113636	LTM	0
Breast cancer	low-PB cases	0.0113636	LTM	0
Breast cancer	low-PB cases	0.00757576	LTM	0
Breast cancer	low-PB cases	0.0113636	LTM	0
Breast cancer	low-PB cases	0.00757576	LTM	0
Breast cancer	low-PB cases	0.0094697	LTM	0
Breast cancer	low-PB cases	0.0132576	LTM	0
Breast cancer	low-PB cases	0.00757576	LTM	0
Breast cancer	low-PB cases	0.00757576	LTM	0
Breast cancer	low-PB cases	0.0132576	LTM	0
Breast cancer	low-PB cases	0.0151515	LTM	0
Breast cancer	low-PB cases	0.00757576	LTM	0
Breast cancer	low-PB cases	0.0132576	LTM	0
Breast cancer	low-PB cases	0.0094697	LTM	0
Breast cancer	low-PB cases	0.0132576	LTM	0
Breast cancer	low-PB cases	0.00757576	LTM	0
Breast cancer	low-PB cases	0.00757576	LTM	0
Breast cancer	low-PB cases	0.00568182	LTM	0
Breast cancer	low-PB cases	0.0094697	LTM	0
Breast cancer	low-PB cases	0.0132576	LTM	0
Breast cancer	low-PB cases	0.0170455	LTM	0
Breast cancer	low-PB cases	0.00378788	LTM	0
Breast cancer	low-PB cases	0.0094697	LTM	0
Breast cancer	low-PB cases	0.00757576	LTM	0
Breast cancer	low-PB cases	0.0170455	LTM	0
Breast cancer	low-PB cases	0.0132576	LTM	0
Breast cancer	low-PB cases	0.0113636	LTM	0
Breast cancer	low-PB cases	0.00757576	LTM	0
Breast cancer	low-PB cases	0.0113636	LTM	0
Breast cancer	low-PB cases	0.0208333	LTM	0
Breast cancer	low-PB cases	0.0132576	LTM	0
Breast cancer	low-PB cases	0.00568182	LTM	0
Breast cancer	low-PB cases	0.0094697	LTM	0
Breast cancer	low-PB cases	0.0094697	LTM	0
Breast cancer	low-PB cases	0.0094697	LTM	0
Breast cancer	low-PB cases	0.0151515	LTM	0
Breast cancer	low-PB cases	0.0132576	LTM	0
Breast cancer	low-PB cases	0.00378788	LTM	0
Breast cancer	low-PB cases	0.0113636	LTM	0
Breast cancer	low-PB cases	0.00757576	LTM	0
Breast cancer	low-PB cases	0.0151515	LTM	0
Breast cancer	low-PB cases	0.0113636	LTM	0
Breast cancer	low-PB cases	0.0132576	LTM	0
Breast cancer	low-PB cases	0.0094697	LTM	0
Breast cancer	low-PB cases	0.00568182	LTM	0
Breast cancer	low-PB cases	0.00568182	LTM	0
Breast cancer	low-PB cases	0.0170455	LTM	0
Breast cancer	low-PB cases	0.0113636	LTM	0
Breast cancer	low-PB cases	0.0094697	LTM	0
Breast cancer	low-PB cases	0.0189394	LTM	0
Breast cancer	low-PB cases	0.00757576	LTM	0
Breast cancer	low-PB cases	0.0094697	LTM	0
Breast cancer	low-PB cases	0.0113636	LTM	0
Breast cancer	low-PB cases	0.00757576	LTM	0
Breast cancer	low-PB cases	0.0113636	LTM	0
Breast cancer	low-PB cases	0.0094697	LTM	0
Breast cancer	low-PB cases	0.00189394	LTM	0
Breast cancer	low-PB cases	0.00757576	LTM	0
Breast cancer	low-PB cases	0.0113636	LTM	0
Breast cancer	low-PB cases	0.00757576	LTM	0
Breast cancer	low-PB cases	0.0132576	LTM	0
Breast cancer	low-PB cases	0.0094697	LTM	0
Breast cancer	low-PB cases	0.00378788	LTM	0
Breast cancer	low-PB cases	0.0151515	LTM	0
Breast cancer	low-PB cases	0.0113636	LTM	0
Breast cancer	low-PB cases	0.0094697	LTM	0
Breast cancer	low-PB cases	0.0094697	LTM	0
Breast cancer	low-PB cases	0.0151515	LTM	0
Breast cancer	low-PB cases	0.0094697	LTM	0
Breast cancer	low-PB cases	0.00378788	LTM	0
Breast cancer	low-PB cases	0.00757576	LTM	0
Breast cancer	low-PB cases	0.0094697	LTM	0
Breast cancer	low-PB cases	0.00568182	LTM	0
Breast cancer	low-PB cases	0.00378788	LTM	0
Breast cancer	low-PB cases	0.00568182	LTM	0
Breast cancer	low-PB cases	0.00757576	LTM	0
Breast cancer	low-PB cases	0.0132576	LTM	0
Breast cancer	low-PB cases	0.0189394	LTM	0
Breast cancer	low-PB cases	0.00568182	LTM	0
Breast cancer	low-PB cases	0.00757576	LTM	0
Breast cancer	low-PB cases	0.0094697	LTM	0
Breast cancer	low-PB cases	0.0170455	LTM	0
Breast cancer	low-PB cases	0.0094697	LTM	0
Breast cancer	low-PB cases	0.0113636	LTM	0
Breast cancer	low-PB cases	0.0094697	LTM	0
Breast cancer	low-PB cases	0.00568182	LTM	0
Breast cancer	low-PB cases	0.0113636	LTM	0
Breast cancer	low-PB cases	0.0113636	LTM	0
Breast cancer	low-PB cases	0.0113636	LTM	0
Breast cancer	low-PB cases	0.0151515	LTM	0
Breast cancer	low-PB cases	0.00757576	LTM	0
Breast cancer	low-PB cases	0.0094697	LTM	0
Breast cancer	low-PB cases	0.00757576	LTM	0
Breast cancer	low-PB cases	0.0132576	LTM	0
Breast cancer	low-PB cases	0.0132576	LTM	0
Breast cancer	low-PB cases	0.00568182	LTM	0
Breast cancer	low-PB cases	0.00378788	LTM	0
Breast cancer	low-PB cases	0.0132576	LTM	0
Breast cancer	low-PB cases	0.00757576	LTM	0
Breast cancer	low-PB cases	0.0094697	LTM	0
Breast cancer	low-PB cases	0.0170455	LTM	0
Breast cancer	low-PB cases	0.0170455	LTM	0
Breast cancer	low-PB cases	0.00568182	LTM	0
Breast cancer	low-PB cases	0.0094697	LTM	0
Breast cancer	low-PB cases	0.0113636	LTM	0
Breast cancer	low-PB cases	0.00568182	LTM	0
Breast cancer	low-PB cases	0.00568182	LTM	0
Breast cancer	low-PB cases	0.0094697	LTM	0
Breast cancer	low-PB cases	0.0113636	LTM	0
Breast cancer	low-PB cases	0.0113636	LTM	0
Breast cancer	low-PB cases	0.0094697	LTM	0
Breast cancer	low-PB cases	0.0094697	LTM	0
Breast cancer	low-PB cases	0.0151515	LTM	0
Breast cancer	low-PB cases	0.0208333	LTM	0
Breast cancer	low-PB cases	0.00378788	LTM	0
Breast cancer	low-PB cases	0.00568182	LTM	0
Breast cancer	low-PB cases	0.0246212	LTM	0
Breast cancer	low-PB cases	0.0132576	LTM	0
Breast cancer	low-PB cases	0.0151515	LTM	0
Breast cancer	low-PB cases	0.0151515	LTM	0
Breast cancer	low-PB cases	0.0094697	LTM	0
Breast cancer	low-PB cases	0.00757576	LTM	0
Breast cancer	low-PB cases	0.00378788	LTM	0
Breast cancer	low-PB cases	0.0132576	LTM	0
Breast cancer	low-PB cases	0.00378788	LTM	0
Breast cancer	low-PB cases	0.00757576	LTM	0
Breast cancer	low-PB cases	0.0151515	LTM	0
Breast cancer	low-PB cases	0.0113636	LTM	0
Breast cancer	low-PB cases	0.0094697	LTM	0
Breast cancer	low-PB cases	0.0113636	LTM	0
Breast cancer	low-PB cases	0.00568182	LTM	0
Breast cancer	low-PB cases	0.0094697	LTM	0
Breast cancer	low-PB cases	0.00757576	LTM	0
Breast cancer	low-PB cases	0.0132576	LTM	0
Breast cancer	low-PB cases	0.00757576	LTM	0
Breast cancer	low-PB cases	0.0132576	LTM	0
Breast cancer	low-PB cases	0.0094697	LTM	0
Breast cancer	low-PB cases	0.00757576	LTM	0
Breast cancer	low-PB cases	0.0094697	LTM	0
Breast cancer	low-PB cases	0.0094697	LTM	0
Breast cancer	low-PB cases	0.0094697	LTM	0
Breast cancer	low-PB cases	0.0170455	LTM	0
Breast cancer	low-PB cases	0.0132576	LTM	0
Breast cancer	low-PB cases	0.0094697	LTM	0
Breast cancer	low-PB cases	0.0113636	LTM	0
Breast cancer	low-PB cases	0.00757576	LTM	0
Breast cancer	low-PB cases	0.0113636	LTM	0
Breast cancer	low-PB cases	0.0227273	LTM	0
Breast cancer	low-PB cases	0.0094697	LTM	0
Breast cancer	low-PB cases	0.0094697	LTM	0
Breast cancer	low-PB cases	0.0113636	LTM	0
Breast cancer	low-PB cases	0.00568182	LTM	0
Breast cancer	low-PB cases	0.00378788	LTM	0
Breast cancer	low-PB cases	0.0094697	LTM	0
Breast cancer	low-PB cases	0.0113636	LTM	0
Breast cancer	low-PB cases	0.00378788	LTM	0
Breast cancer	low-PB cases	0.00189394	LTM	0
Breast cancer	low-PB cases	0.0208333	LTM	0
Breast cancer	low-PB cases	0.0094697	LTM	0
Breast cancer	low-PB cases	0.0094697	LTM	0
Breast cancer	low-PB cases	0.0132576	LTM	0
Breast cancer	low-PB cases	0.0189394	LTM	0
Breast cancer	low-PB cases	0.0151515	LTM	0
Breast cancer	low-PB cases	0.00757576	LTM	0
Breast cancer	low-PB cases	0.00568182	LTM	0
Breast cancer	low-PB cases	0.0170455	LTM	0
Breast cancer	low-PB cases	0.0132576	LTM	0
Breast cancer	low-PB cases	0.00189394	LTM	0
Breast cancer	low-PB cases	0.00757576	LTM	0
Breast cancer	low-PB cases	0.0113636	LTM	0
Breast cancer	low-PB cases	0.00189394	LTM	0
Breast cancer	low-PB cases	0.0094697	LTM	0
Breast cancer	low-PB cases	0.0132576	LTM	0
Breast cancer	low-PB cases	0.00378788	LTM	0
Breast cancer	low-PB cases	0.0094697	LTM	0
Breast cancer	low-PB cases	0.0094697	LTM	0
Breast cancer	low-PB cases	0.00568182	LTM	0
Breast cancer	low-PB cases	0.00568182	LTM	0
Breast cancer	low-PB cases	0.00378788	LTM	0
Breast cancer	low-PB cases	0.0132576	LTM	0
Breast cancer	low-PB cases	0.00378788	LTM	0
Breast cancer	low-PB cases	0.0094697	LTM	0
Breast cancer	low-PB cases	0.00568182	LTM	0
Breast cancer	low-PB cases	0.0113636	LTM	0
Breast cancer	low-PB cases	0.0113636	LTM	0
Breast cancer	low-PB cases	0.0113636	LTM	0
Breast cancer	low-PB cases	0.00757576	LTM	0
Breast cancer	low-PB cases	0.0113636	LTM	0
Breast cancer	low-PB cases	0.0094697	LTM	0
Breast cancer	low-PB cases	0.0113636	LTM	0
Breast cancer	low-PB cases	0.00568182	LTM	0
Breast cancer	low-PB cases	0.0094697	LTM	0
Breast cancer	low-PB cases	0.0132576	LTM	0
Breast cancer	low-PB cases	0.00378788	LTM	0
Breast cancer	low-PB cases	0.00568182	LTM	0
Breast cancer	low-PB cases	0.00568182	LTM	0
Breast cancer	low-PB cases	0.0151515	LTM	0
Breast cancer	low-PB cases	0.0151515	LTM	0
Breast cancer	low-PB cases	0.00757576	LTM	0
Breast cancer	low-PB cases	0.0094697	LTM	0
Breast cancer	low-PB cases	0.0094697	LTM	0
Breast cancer	low-PB cases	0.00189394	LTM	0
Breast cancer	low-PB cases	0.00568182	LTM	0
Breast cancer	low-PB cases	0.00757576	LTM	0
Breast cancer	low-PB cases	0.0132576	LTM	0
Breast cancer	low-PB cases	0.0170455	LTM	0
Breast cancer	low-PB cases	0.0132576	LTM	0
Breast cancer	low-PB cases	0.0094697	LTM	0
Breast cancer	low-PB cases	0.0132576	LTM	0
Breast cancer	low-PB cases	0.0132576	LTM	0
Breast cancer	low-PB cases	0.00568182	LTM	0
Breast cancer	low-PB cases	0.0113636	LTM	0
Breast cancer	low-PB cases	0.0151515	LTM	0
Breast cancer	low-PB cases	0.0094697	LTM	0
Breast cancer	low-PB cases	0.00568182	LTM	0
Breast cancer	low-PB cases	0.0151515	LTM	0
Breast cancer	low-PB cases	0.0132576	LTM	0
Breast cancer	low-PB cases	0.0094697	LTM	0
Breast cancer	low-PB cases	0.0094697	LTM	0
Breast cancer	low-PB cases	0.00568182	LTM	0
Breast cancer	low-PB cases	0.0113636	LTM	0
Breast cancer	low-PB cases	0.0132576	LTM	0
Breast cancer	low-PB cases	0.0151515	LTM	0
Breast cancer	low-PB cases	0.00378788	LTM	0
Breast cancer	low-PB cases	0.00378788	LTM	0
Breast cancer	low-PB cases	0.0132576	LTM	0
Breast cancer	low-PB cases	0.00757576	LTM	0
Breast cancer	low-PB cases	0.0094697	LTM	0
Breast cancer	low-PB cases	0.0113636	LTM	0
Breast cancer	low-PB cases	0.00378788	LTM	0
Breast cancer	low-PB cases	0.0170455	LTM	0
Breast cancer	low-PB cases	0.0132576	LTM	0
Breast cancer	low-PB cases	0.0113636	LTM	0
Breast cancer	low-PB cases	0.0132576	LTM	0
Breast cancer	low-PB cases	0.00757576	LTM	0
Breast cancer	low-PB cases	0.00757576	LTM	0
Breast cancer	low-PB cases	0.0208333	LTM	0
Breast cancer	low-PB cases	0.00757576	LTM	0
Breast cancer	low-PB cases	0.0151515	LTM	0
Breast cancer	low-PB cases	0.0094697	LTM	0
Breast cancer	low-PB cases	0.00757576	LTM	0
Breast cancer	low-PB cases	0.00568182	LTM	0
Breast cancer	low-PB cases	0.0094697	LTM	0
Breast cancer	low-PB cases	0.0094697	LTM	0
Breast cancer	low-PB cases	0.00378788	LTM	0
Breast cancer	low-PB cases	0.00568182	LTM	0
Breast cancer	low-PB cases	0.0151515	LTM	0
Breast cancer	low-PB cases	0.00757576	LTM	0
Breast cancer	low-PB cases	0.00757576	LTM	0
Breast cancer	low-PB cases	0.0151515	LTM	0
Breast cancer	low-PB cases	0.00189394	LTM	0
Breast cancer	low-PB cases	0.0132576	LTM	0
Breast cancer	low-PB cases	0.00568182	LTM	0
Breast cancer	low-PB cases	0.00568182	LTM	0
Breast cancer	low-PB cases	0.00757576	LTM	0
Breast cancer	low-PB cases	0.0113636	LTM	0
Breast cancer	low-PB cases	0.00378788	LTM	0
Breast cancer	low-PB cases	0.00568182	LTM	0
Breast cancer	low-PB cases	0.0170455	LTM	0
Breast cancer	low-PB cases	0.00189394	LTM	0
Breast cancer	low-PB cases	0.0170455	LTM	0
Breast cancer	low-PB cases	0.00568182	LTM	0
Breast cancer	low-PB cases	0.0094697	LTM	0
Breast cancer	low-PB cases	0.0151515	LTM	0
Breast cancer	low-PB cases	0.00757576	LTM	0
Breast cancer	low-PB cases	0.0094697	LTM	0
Breast cancer	low-PB cases	0.0113636	LTM	0
Breast cancer	low-PB cases	0.00568182	LTM	0
Breast cancer	low-PB cases	0.0132576	LTM	0
Breast cancer	low-PB cases	0.0113636	LTM	0
Breast cancer	low-PB cases	0.0113636	LTM	0
Breast cancer	low-PB cases	0.0151515	LTM	0
Breast cancer	low-PB cases	0.00568182	LTM	0
Breast cancer	low-PB cases	0.0113636	LTM	0
Breast cancer	low-PB cases	0.0094697	LTM	0
Breast cancer	low-PB cases	0.00757576	LTM	0
Breast cancer	low-PB cases	0.0094697	LTM	0
Breast cancer	low-PB cases	0.00378788	LTM	0
Breast cancer	low-PB cases	0.0094697	LTM	0
Breast cancer	low-PB cases	0.0132576	LTM	0
Breast cancer	low-PB cases	0.0132576	LTM	0
Breast cancer	low-PB cases	0.00568182	LTM	0
Breast cancer	low-PB cases	0.0170455	LTM	0
Breast cancer	low-PB cases	0.0151515	LTM	0
Breast cancer	low-PB cases	0.0094697	LTM	0
Breast cancer	low-PB cases	0.0094697	LTM	0
Breast cancer	low-PB cases	0.0094697	LTM	0
Breast cancer	low-PB cases	0.0094697	LTM	0
Breast cancer	low-PB cases	0.0094697	LTM	0
Breast cancer	low-PB cases	0.00568182	LTM	0
Breast cancer	low-PB cases	0.0132576	LTM	0
Breast cancer	low-PB cases	0.0113636	LTM	0
Breast cancer	low-PB cases	0.0094697	LTM	0
Breast cancer	low-PB cases	0.0094697	LTM	0
Breast cancer	low-PB cases	0.0151515	LTM	0
Breast cancer	low-PB cases	0.0132576	LTM	0
Breast cancer	low-PB cases	0.0151515	LTM	0
Breast cancer	low-PB cases	0.0132576	LTM	0
Breast cancer	low-PB cases	0.0094697	LTM	0
Breast cancer	low-PB cases	0.00757576	LTM	0
Breast cancer	low-PB cases	0.0113636	LTM	0
Breast cancer	low-PB cases	0.0113636	LTM	0
Breast cancer	low-PB cases	0.00757576	LTM	0
Breast cancer	low-PB cases	0.0094697	LTM	0
Breast cancer	low-PB cases	0.0113636	LTM	0
Breast cancer	low-PB cases	0.0208333	LTM	0
Breast cancer	low-PB cases	0.0132576	LTM	0
Breast cancer	low-PB cases	0.00378788	LTM	0
Breast cancer	low-PB cases	0.00757576	LTM	0
Breast cancer	low-PB cases	0.0170455	LTM	0
Breast cancer	low-PB cases	0.0094697	LTM	0
Breast cancer	low-PB cases	0.00757576	LTM	0
Breast cancer	low-PB cases	0.00568182	LTM	0
Breast cancer	low-PB cases	0.0132576	LTM	0
Breast cancer	low-PB cases	0.0170455	LTM	0
Breast cancer	low-PB cases	0.0132576	LTM	0
Breast cancer	low-PB cases	0.00757576	LTM	0
Breast cancer	low-PB cases	0.00378788	LTM	0
Breast cancer	low-PB cases	0.00568182	LTM	0
Breast cancer	low-PB cases	0.00378788	LTM	0
Breast cancer	low-PB cases	0.0151515	LTM	0
Breast cancer	low-PB cases	0.00568182	LTM	0
Breast cancer	low-PB cases	0.00757576	LTM	0
Breast cancer	low-PB cases	0.0151515	LTM	0
Breast cancer	low-PB cases	0.0113636	LTM	0
Breast cancer	low-PB cases	0.0132576	LTM	0
Breast cancer	low-PB cases	0.0094697	LTM	0
Breast cancer	low-PB cases	0.00757576	LTM	0
Breast cancer	low-PB cases	0.0151515	LTM	0
Breast cancer	low-PB cases	0.0132576	LTM	0
Breast cancer	low-PB cases	0.0151515	LTM	0
Breast cancer	low-PB cases	0.0151515	LTM	0
Breast cancer	low-PB cases	0.0094697	LTM	0
Breast cancer	low-PB cases	0.0170455	LTM	0
Breast cancer	low-PB cases	0.0113636	LTM	0
Breast cancer	low-PB cases	0.0170455	LTM	0
Breast cancer	low-PB cases	0.0113636	LTM	0
Breast cancer	low-PB cases	0.0151515	LTM	0
Breast cancer	low-PB cases	0.0113636	LTM	0
Breast cancer	low-PB cases	0.00757576	LTM	0
Breast cancer	low-PB cases	0.0113636	LTM	0
Breast cancer	low-PB cases	0.0094697	LTM	0
Breast cancer	low-PB cases	0.00189394	LTM	0
Breast cancer	low-PB cases	0.0094697	LTM	0
Breast cancer	low-PB cases	0.00757576	LTM	0
Breast cancer	low-PB cases	0.00757576	LTM	0
Breast cancer	low-PB cases	0.0113636	LTM	0
Breast cancer	low-PB cases	0.0151515	LTM	0
Breast cancer	low-PB cases	0.0113636	LTM	0
Breast cancer	low-PB cases	0.0094697	LTM	0
Breast cancer	low-PB cases	0.00757576	LTM	0
Breast cancer	low-PB cases	0.00568182	LTM	0
Breast cancer	low-PB cases	0.00757576	LTM	0
Breast cancer	low-PB cases	0.0189394	LTM	0
Breast cancer	low-PB cases	0.0113636	LTM	0
Breast cancer	low-PB cases	0.0132576	LTM	0
Breast cancer	low-PB cases	0.00378788	LTM	0
Breast cancer	low-PB cases	0.0132576	LTM	0
Breast cancer	low-PB cases	0.00757576	LTM	0
Breast cancer	low-PB cases	0.0170455	LTM	0
Breast cancer	low-PB cases	0.0132576	LTM	0
Breast cancer	low-PB cases	0.0208333	LTM	0
Breast cancer	low-PB cases	0.0170455	LTM	0
Breast cancer	low-PB cases	0.00568182	LTM	0
Breast cancer	low-PB cases	0.0113636	LTM	0
Breast cancer	low-PB cases	0.00757576	LTM	0
Breast cancer	low-PB cases	0.0208333	LTM	0
Breast cancer	low-PB cases	0.0151515	LTM	0
Breast cancer	low-PB cases	0.0113636	LTM	0
Breast cancer	low-PB cases	0.0170455	LTM	0
Breast cancer	low-PB cases	0.0151515	LTM	0
Breast cancer	low-PB cases	0.0113636	LTM	0
Breast cancer	low-PB cases	0.0094697	LTM	0
Breast cancer	low-PB cases	0.0189394	LTM	0
Breast cancer	low-PB cases	0.00757576	LTM	0
Breast cancer	low-PB cases	0.00568182	LTM	0
Breast cancer	low-PB cases	0.0094697	LTM	0
Breast cancer	low-PB cases	0.0094697	LTM	0
Breast cancer	low-PB cases	0.0113636	LTM	0
Breast cancer	low-PB cases	0.00568182	LTM	0
Breast cancer	low-PB cases	0.00757576	LTM	0
Breast cancer	low-PB cases	0.00378788	LTM	0
Breast cancer	low-PB cases	0.0132576	LTM	0
Breast cancer	low-PB cases	0.0094697	LTM	0
Breast cancer	low-PB cases	0.0113636	LTM	0
Breast cancer	low-PB cases	0.0132576	LTM	0
Breast cancer	low-PB cases	0.00378788	LTM	0
Breast cancer	low-PB cases	0.0094697	LTM	0
Breast cancer	low-PB cases	0.0113636	LTM	0
Breast cancer	low-PB cases	0.0132576	LTM	0
Breast cancer	low-PB cases	0.00378788	LTM	0
Breast cancer	low-PB cases	0.0170455	LTM	0
Breast cancer	low-PB cases	0.0094697	LTM	0
Breast cancer	low-PB cases	0.00757576	LTM	0
Breast cancer	low-PB cases	0.00568182	LTM	0
Breast cancer	low-PB cases	0.0094697	LTM	0
Breast cancer	low-PB cases	0.0132576	LTM	0
Breast cancer	low-PB cases	0.0113636	LTM	0
Breast cancer	low-PB cases	0.0132576	LTM	0
Breast cancer	low-PB cases	0.00378788	LTM	0
Breast cancer	low-PB cases	0.0208333	LTM	0
Breast cancer	low-PB cases	0.00189394	LTM	0
Breast cancer	low-PB cases	0.00757576	LTM	0
Breast cancer	low-PB cases	0.00568182	LTM	0
Breast cancer	low-PB cases	0.0189394	LTM	0
Breast cancer	low-PB cases	0.00757576	LTM	0
Breast cancer	low-PB cases	0.0094697	LTM	0
Breast cancer	low-PB cases	0.0151515	LTM	0
Breast cancer	low-PB cases	0.0170455	LTM	0
Breast cancer	low-PB cases	0.0094697	LTM	0
Breast cancer	low-PB cases	0.0113636	LTM	0
Breast cancer	low-PB cases	0.00757576	LTM	0
Breast cancer	low-PB cases	0.00568182	LTM	0
Breast cancer	low-PB cases	0.00568182	LTM	0
Breast cancer	low-PB cases	0.0094697	LTM	0
Breast cancer	low-PB cases	0.0113636	LTM	0
Breast cancer	low-PB cases	0.0094697	LTM	0
Breast cancer	low-PB cases	0.0113636	LTM	0
Breast cancer	low-PB cases	0.0113636	LTM	0
Breast cancer	low-PB cases	0.0170455	LTM	0
Breast cancer	low-PB cases	0.00568182	LTM	0
Breast cancer	low-PB cases	0.00189394	LTM	0
Breast cancer	low-PB cases	0.0151515	LTM	0
Breast cancer	low-PB cases	0.0132576	LTM	0
Breast cancer	low-PB cases	0.0151515	LTM	0
Breast cancer	low-PB cases	0.00189394	LTM	0
Breast cancer	low-PB cases	0.00757576	LTM	0
Breast cancer	low-PB cases	0.0094697	LTM	0
Breast cancer	low-PB cases	0.0113636	LTM	0
Breast cancer	low-PB cases	0.0113636	LTM	0
Breast cancer	low-PB cases	0.0113636	LTM	0
Breast cancer	low-PB cases	0.00378788	LTM	0
Breast cancer	low-PB cases	0.00568182	LTM	0
Breast cancer	low-PB cases	0.0132576	LTM	0
Breast cancer	low-PB cases	0.00757576	LTM	0
Breast cancer	low-PB cases	0.0094697	LTM	0
Breast cancer	low-PB cases	0.00757576	LTM	0
Breast cancer	low-PB cases	0.0170455	LTM	0
Breast cancer	low-PB cases	0.0094697	LTM	0
Breast cancer	low-PB cases	0.0113636	LTM	0
Breast cancer	low-PB cases	0.0151515	LTM	0
Breast cancer	low-PB cases	0.0113636	LTM	0
Breast cancer	low-PB cases	0.00757576	LTM	0
Breast cancer	low-PB cases	0.0094697	LTM	0
Breast cancer	low-PB cases	0.0170455	LTM	0
Breast cancer	low-PB cases	0.0094697	LTM	0
Breast cancer	low-PB cases	0.00568182	LTM	0
Breast cancer	low-PB cases	0.0132576	LTM	0
Breast cancer	low-PB cases	0.0132576	LTM	0
Breast cancer	high-PB cases	0.00378788	LTM	0
Breast cancer	high-PB cases	0.0094697	LTM	0
Breast cancer	high-PB cases	0.00757576	LTM	0
Breast cancer	high-PB cases	0.00568182	LTM	0
Breast cancer	high-PB cases	0.00757576	LTM	0
Breast cancer	high-PB cases	0.0094697	LTM	0
Breast cancer	high-PB cases	0.00568182	LTM	0
Breast cancer	high-PB cases	0.00757576	LTM	0
Breast cancer	high-PB cases	0.00378788	LTM	0
Breast cancer	high-PB cases	0.0094697	LTM	0
Breast cancer	high-PB cases	0.00378788	LTM	0
Breast cancer	high-PB cases	0.00757576	LTM	0
Breast cancer	high-PB cases	0.00757576	LTM	0
Breast cancer	high-PB cases	0.00189394	LTM	0
Breast cancer	high-PB cases	0.00757576	LTM	0
Breast cancer	high-PB cases	0.00568182	LTM	0
Breast cancer	high-PB cases	0.00378788	LTM	0
Breast cancer	high-PB cases	0.00757576	LTM	0
Breast cancer	high-PB cases	0.00757576	LTM	0
Breast cancer	high-PB cases	0.00757576	LTM	0
Breast cancer	high-PB cases	0.00757576	LTM	0
Breast cancer	high-PB cases	0.00757576	LTM	0
Breast cancer	high-PB cases	0.0151515	LTM	0
Breast cancer	high-PB cases	0.00568182	LTM	0
Breast cancer	high-PB cases	0.00189394	LTM	0
Breast cancer	high-PB cases	0.00757576	LTM	0
Breast cancer	high-PB cases	0.00378788	LTM	0
Breast cancer	high-PB cases	0.00568182	LTM	0
Breast cancer	high-PB cases	0.0094697	LTM	0
Breast cancer	high-PB cases	0.00189394	LTM	0
Breast cancer	high-PB cases	0.0094697	LTM	0
Breast cancer	high-PB cases	0.00568182	LTM	0
Breast cancer	high-PB cases	0.0094697	LTM	0
Breast cancer	high-PB cases	0.00189394	LTM	0
Breast cancer	high-PB cases	0.00568182	LTM	0
Breast cancer	high-PB cases	0.00757576	LTM	0
Breast cancer	high-PB cases	0.00757576	LTM	0
Breast cancer	high-PB cases	0.0094697	LTM	0
Breast cancer	high-PB cases	0.00757576	LTM	0
Breast cancer	high-PB cases	0.00757576	LTM	0
Breast cancer	high-PB cases	0.0094697	LTM	0
Breast cancer	high-PB cases	0.00378788	LTM	0
Breast cancer	high-PB cases	0.0094697	LTM	0
Breast cancer	high-PB cases	0.00568182	LTM	0
Breast cancer	high-PB cases	0.0094697	LTM	0
Breast cancer	high-PB cases	0.0113636	LTM	0
Breast cancer	high-PB cases	0.0094697	LTM	0
Breast cancer	high-PB cases	0.0113636	LTM	0
Breast cancer	high-PB cases	0.0113636	LTM	0
Breast cancer	high-PB cases	0.00378788	LTM	0
Breast cancer	high-PB cases	0.00757576	LTM	0
Breast cancer	high-PB cases	0.0094697	LTM	0
Breast cancer	high-PB cases	0.0094697	LTM	0
Breast cancer	high-PB cases	0.00378788	LTM	0
Breast cancer	high-PB cases	0.0094697	LTM	0
Breast cancer	high-PB cases	0.0094697	LTM	0
Breast cancer	high-PB cases	0.00189394	LTM	0
Breast cancer	high-PB cases	0.00189394	LTM	0
Breast cancer	high-PB cases	0.0094697	LTM	0
Breast cancer	high-PB cases	0.00757576	LTM	0
Breast cancer	high-PB cases	0.00757576	LTM	0
Breast cancer	high-PB cases	0	LTM	0
Breast cancer	high-PB cases	0.0132576	LTM	0
Breast cancer	high-PB cases	0.00189394	LTM	0
Breast cancer	high-PB cases	0.00378788	LTM	0
Breast cancer	high-PB cases	0.00568182	LTM	0
Breast cancer	high-PB cases	0.00568182	LTM	0
Breast cancer	high-PB cases	0.00568182	LTM	0
Breast cancer	high-PB cases	0.00568182	LTM	0
Breast cancer	high-PB cases	0.00568182	LTM	0
Breast cancer	high-PB cases	0.0094697	LTM	0
Breast cancer	high-PB cases	0.0094697	LTM	0
Breast cancer	high-PB cases	0.00757576	LTM	0
Breast cancer	high-PB cases	0.00757576	LTM	0
Breast cancer	high-PB cases	0.00568182	LTM	0
Breast cancer	high-PB cases	0.00378788	LTM	0
Breast cancer	high-PB cases	0.0132576	LTM	0
Breast cancer	high-PB cases	0.00568182	LTM	0
Breast cancer	high-PB cases	0.00378788	LTM	0
Breast cancer	high-PB cases	0.0094697	LTM	0
Breast cancer	high-PB cases	0.00568182	LTM	0
Breast cancer	high-PB cases	0.0113636	LTM	0
Breast cancer	high-PB cases	0.0132576	LTM	0
Breast cancer	high-PB cases	0.00568182	LTM	0
Breast cancer	high-PB cases	0.00568182	LTM	0
Breast cancer	high-PB cases	0.00568182	LTM	0
Breast cancer	high-PB cases	0.00568182	LTM	0
Breast cancer	high-PB cases	0.00757576	LTM	0
Breast cancer	high-PB cases	0.00189394	LTM	0
Breast cancer	high-PB cases	0.00568182	LTM	0
Breast cancer	high-PB cases	0.0132576	LTM	0
Breast cancer	high-PB cases	0.00757576	LTM	0
Breast cancer	high-PB cases	0.00568182	LTM	0
Breast cancer	high-PB cases	0.00568182	LTM	0
Breast cancer	high-PB cases	0.0094697	LTM	0
Breast cancer	high-PB cases	0.00568182	LTM	0
Breast cancer	high-PB cases	0.00757576	LTM	0
Breast cancer	high-PB cases	0.00378788	LTM	0
Breast cancer	high-PB cases	0.00568182	LTM	0
Breast cancer	high-PB cases	0.00189394	LTM	0
Breast cancer	high-PB cases	0.00568182	LTM	0
Breast cancer	high-PB cases	0.00757576	LTM	0
Breast cancer	high-PB cases	0.00189394	LTM	0
Breast cancer	high-PB cases	0.00568182	LTM	0
Breast cancer	high-PB cases	0.00189394	LTM	0
Breast cancer	high-PB cases	0.0094697	LTM	0
Breast cancer	high-PB cases	0.0094697	LTM	0
Breast cancer	high-PB cases	0.00568182	LTM	0
Breast cancer	high-PB cases	0.00757576	LTM	0
Breast cancer	high-PB cases	0.0113636	LTM	0
Breast cancer	high-PB cases	0.00568182	LTM	0
Breast cancer	high-PB cases	0.0132576	LTM	0
Breast cancer	high-PB cases	0.00568182	LTM	0
Breast cancer	high-PB cases	0.00568182	LTM	0
Breast cancer	high-PB cases	0.00757576	LTM	0
Breast cancer	high-PB cases	0.0151515	LTM	0
Breast cancer	high-PB cases	0.0094697	LTM	0
Breast cancer	high-PB cases	0.00568182	LTM	0
Breast cancer	high-PB cases	0.00757576	LTM	0
Breast cancer	high-PB cases	0.00378788	LTM	0
Breast cancer	high-PB cases	0.0094697	LTM	0
Breast cancer	high-PB cases	0.0132576	LTM	0
Breast cancer	high-PB cases	0.00378788	LTM	0
Breast cancer	high-PB cases	0.0094697	LTM	0
Breast cancer	high-PB cases	0.00378788	LTM	0
Breast cancer	high-PB cases	0.0113636	LTM	0
Breast cancer	high-PB cases	0.0170455	LTM	0
Breast cancer	high-PB cases	0.00378788	LTM	0
Breast cancer	high-PB cases	0.00378788	LTM	0
Breast cancer	high-PB cases	0.0170455	LTM	0
Breast cancer	high-PB cases	0.0113636	LTM	0
Breast cancer	high-PB cases	0.00757576	LTM	0
Breast cancer	high-PB cases	0.0132576	LTM	0
Breast cancer	high-PB cases	0.0094697	LTM	0
Breast cancer	high-PB cases	0.00568182	LTM	0
Breast cancer	high-PB cases	0.00378788	LTM	0
Breast cancer	high-PB cases	0.00189394	LTM	0
Breast cancer	high-PB cases	0.0113636	LTM	0
Breast cancer	high-PB cases	0.0113636	LTM	0
Breast cancer	high-PB cases	0.00757576	LTM	0
Breast cancer	high-PB cases	0.0094697	LTM	0
Breast cancer	high-PB cases	0.00568182	LTM	0
Breast cancer	high-PB cases	0.0094697	LTM	0
Breast cancer	high-PB cases	0.00757576	LTM	0
Breast cancer	high-PB cases	0.00568182	LTM	0
Breast cancer	high-PB cases	0.0113636	LTM	0
Breast cancer	high-PB cases	0.00757576	LTM	0
Breast cancer	high-PB cases	0.0132576	LTM	0
Breast cancer	high-PB cases	0.00757576	LTM	0
Breast cancer	high-PB cases	0.0094697	LTM	0
Breast cancer	high-PB cases	0.00757576	LTM	0
Breast cancer	high-PB cases	0.00568182	LTM	0
Breast cancer	high-PB cases	0.0132576	LTM	0
Breast cancer	high-PB cases	0.00757576	LTM	0
Breast cancer	high-PB cases	0.00568182	LTM	0
Breast cancer	high-PB cases	0.00757576	LTM	0
Breast cancer	high-PB cases	0.0094697	LTM	0
Breast cancer	high-PB cases	0.0094697	LTM	0
Breast cancer	high-PB cases	0	LTM	0
Breast cancer	high-PB cases	0.00378788	LTM	0
Breast cancer	high-PB cases	0.00568182	LTM	0
Breast cancer	high-PB cases	0.0113636	LTM	0
Breast cancer	high-PB cases	0.00757576	LTM	0
Breast cancer	high-PB cases	0.00189394	LTM	0
Breast cancer	high-PB cases	0.0094697	LTM	0
Breast cancer	high-PB cases	0.00378788	LTM	0
Breast cancer	high-PB cases	0.00378788	LTM	0
Breast cancer	high-PB cases	0.00568182	LTM	0
Breast cancer	high-PB cases	0.0094697	LTM	0
Breast cancer	high-PB cases	0.0113636	LTM	0
Breast cancer	high-PB cases	0.00757576	LTM	0
Breast cancer	high-PB cases	0.00757576	LTM	0
Breast cancer	high-PB cases	0.00568182	LTM	0
Breast cancer	high-PB cases	0.0113636	LTM	0
Breast cancer	high-PB cases	0.0151515	LTM	0
Breast cancer	high-PB cases	0.00757576	LTM	0
Breast cancer	high-PB cases	0.0113636	LTM	0
Breast cancer	high-PB cases	0.0094697	LTM	0
Breast cancer	high-PB cases	0.00189394	LTM	0
Breast cancer	high-PB cases	0.0113636	LTM	0
Breast cancer	high-PB cases	0.00189394	LTM	0
Breast cancer	high-PB cases	0.0113636	LTM	0
Breast cancer	high-PB cases	0.00189394	LTM	0
Breast cancer	high-PB cases	0.0094697	LTM	0
Breast cancer	high-PB cases	0.00757576	LTM	0
Breast cancer	high-PB cases	0.00378788	LTM	0
Breast cancer	high-PB cases	0.0094697	LTM	0
Breast cancer	high-PB cases	0.0094697	LTM	0
Breast cancer	high-PB cases	0.00378788	LTM	0
Breast cancer	high-PB cases	0.0113636	LTM	0
Breast cancer	high-PB cases	0.0094697	LTM	0
Breast cancer	high-PB cases	0.0094697	LTM	0
Breast cancer	high-PB cases	0.00378788	LTM	0
Breast cancer	high-PB cases	0.00378788	LTM	0
Breast cancer	high-PB cases	0.00568182	LTM	0
Breast cancer	high-PB cases	0.00568182	LTM	0
Breast cancer	high-PB cases	0.0094697	LTM	0
Breast cancer	high-PB cases	0.00378788	LTM	0
Breast cancer	high-PB cases	0.0113636	LTM	0
Breast cancer	high-PB cases	0	LTM	0
Breast cancer	high-PB cases	0.00757576	LTM	0
Breast cancer	high-PB cases	0.00189394	LTM	0
Breast cancer	high-PB cases	0.00568182	LTM	0
Breast cancer	high-PB cases	0.00378788	LTM	0
Breast cancer	high-PB cases	0.00378788	LTM	0
Breast cancer	high-PB cases	0.00757576	LTM	0
Breast cancer	high-PB cases	0.00757576	LTM	0
Breast cancer	high-PB cases	0.00568182	LTM	0
Breast cancer	high-PB cases	0	LTM	0
Breast cancer	high-PB cases	0.00757576	LTM	0
Breast cancer	high-PB cases	0.00568182	LTM	0
Breast cancer	high-PB cases	0.00757576	LTM	0
Breast cancer	high-PB cases	0.00568182	LTM	0
Breast cancer	high-PB cases	0.00378788	LTM	0
Breast cancer	high-PB cases	0.00568182	LTM	0
Breast cancer	high-PB cases	0.00378788	LTM	0
Breast cancer	high-PB cases	0.00189394	LTM	0
Breast cancer	high-PB cases	0.0132576	LTM	0
Breast cancer	high-PB cases	0.0132576	LTM	0
Breast cancer	high-PB cases	0.0113636	LTM	0
Breast cancer	high-PB cases	0	LTM	0
Breast cancer	high-PB cases	0.0189394	LTM	0
Breast cancer	high-PB cases	0.00189394	LTM	0
Breast cancer	high-PB cases	0.00757576	LTM	0
Breast cancer	high-PB cases	0.00757576	LTM	0
Breast cancer	high-PB cases	0.00757576	LTM	0
Breast cancer	high-PB cases	0.00378788	LTM	0
Breast cancer	high-PB cases	0.0094697	LTM	0
Breast cancer	high-PB cases	0.0113636	LTM	0
Breast cancer	high-PB cases	0.00757576	LTM	0
Breast cancer	high-PB cases	0.00568182	LTM	0
Breast cancer	high-PB cases	0.00568182	LTM	0
Breast cancer	high-PB cases	0.00568182	LTM	0
Breast cancer	high-PB cases	0.00568182	LTM	0
Breast cancer	high-PB cases	0.00757576	LTM	0
Breast cancer	high-PB cases	0.0170455	LTM	0
Breast cancer	high-PB cases	0.00378788	LTM	0
Breast cancer	high-PB cases	0.00189394	LTM	0
Breast cancer	high-PB cases	0.00568182	LTM	0
Breast cancer	high-PB cases	0.0113636	LTM	0
Breast cancer	high-PB cases	0.00189394	LTM	0
Breast cancer	high-PB cases	0.00189394	LTM	0
Breast cancer	high-PB cases	0.0094697	LTM	0
Breast cancer	high-PB cases	0.00568182	LTM	0
Breast cancer	high-PB cases	0.00568182	LTM	0
Breast cancer	high-PB cases	0.0094697	LTM	0
Breast cancer	high-PB cases	0.00757576	LTM	0
Breast cancer	high-PB cases	0.00189394	LTM	0
Breast cancer	high-PB cases	0.0113636	LTM	0
Breast cancer	high-PB cases	0.00568182	LTM	0
Breast cancer	high-PB cases	0.00378788	LTM	0
Breast cancer	high-PB cases	0.0094697	LTM	0
Breast cancer	high-PB cases	0.00757576	LTM	0
Breast cancer	high-PB cases	0.00568182	LTM	0
Breast cancer	high-PB cases	0.0113636	LTM	0
Breast cancer	high-PB cases	0.00189394	LTM	0
Breast cancer	high-PB cases	0.00757576	LTM	0
Breast cancer	high-PB cases	0.00189394	LTM	0
Breast cancer	high-PB cases	0.00757576	LTM	0
Breast cancer	high-PB cases	0.0094697	LTM	0
Breast cancer	high-PB cases	0.00757576	LTM	0
Breast cancer	high-PB cases	0.00757576	LTM	0
Breast cancer	high-PB cases	0.00189394	LTM	0
Breast cancer	high-PB cases	0.00757576	LTM	0
Breast cancer	high-PB cases	0.00378788	LTM	0
Breast cancer	high-PB cases	0.00757576	LTM	0
Breast cancer	high-PB cases	0.0094697	LTM	0
Breast cancer	high-PB cases	0.00378788	LTM	0
Breast cancer	high-PB cases	0.00568182	LTM	0
Breast cancer	high-PB cases	0.00568182	LTM	0
Breast cancer	high-PB cases	0.00757576	LTM	0
Breast cancer	high-PB cases	0.0113636	LTM	0
Breast cancer	high-PB cases	0.0094697	LTM	0
Breast cancer	high-PB cases	0.00189394	LTM	0
Breast cancer	high-PB cases	0.0113636	LTM	0
Breast cancer	high-PB cases	0.00568182	LTM	0
Breast cancer	high-PB cases	0.00189394	LTM	0
Breast cancer	high-PB cases	0.00378788	LTM	0
Breast cancer	high-PB cases	0.00378788	LTM	0
Breast cancer	high-PB cases	0.0189394	LTM	0
Breast cancer	high-PB cases	0.00189394	LTM	0
Breast cancer	high-PB cases	0.0113636	LTM	0
Breast cancer	high-PB cases	0.0094697	LTM	0
Breast cancer	high-PB cases	0.0113636	LTM	0
Breast cancer	high-PB cases	0.00757576	LTM	0
Breast cancer	high-PB cases	0.00757576	LTM	0
Breast cancer	high-PB cases	0.00757576	LTM	0
Breast cancer	high-PB cases	0.00757576	LTM	0
Breast cancer	high-PB cases	0.00378788	LTM	0
Breast cancer	high-PB cases	0.00189394	LTM	0
Breast cancer	high-PB cases	0.00757576	LTM	0
Breast cancer	high-PB cases	0.00757576	LTM	0
Breast cancer	high-PB cases	0.00568182	LTM	0
Breast cancer	high-PB cases	0.00568182	LTM	0
Breast cancer	high-PB cases	0.00568182	LTM	0
Breast cancer	high-PB cases	0.00568182	LTM	0
Breast cancer	high-PB cases	0.00378788	LTM	0
Breast cancer	high-PB cases	0.00378788	LTM	0
Breast cancer	high-PB cases	0.0094697	LTM	0
Breast cancer	high-PB cases	0.0170455	LTM	0
Breast cancer	high-PB cases	0.00757576	LTM	0
Breast cancer	high-PB cases	0.00568182	LTM	0
Breast cancer	high-PB cases	0.00568182	LTM	0
Breast cancer	high-PB cases	0.00568182	LTM	0
Breast cancer	high-PB cases	0	LTM	0
Breast cancer	high-PB cases	0.00757576	LTM	0
Breast cancer	high-PB cases	0.0094697	LTM	0
Breast cancer	high-PB cases	0.0113636	LTM	0
Breast cancer	high-PB cases	0.00568182	LTM	0
Breast cancer	high-PB cases	0.00189394	LTM	0
Breast cancer	high-PB cases	0.0151515	LTM	0
Breast cancer	high-PB cases	0.00378788	LTM	0
Breast cancer	high-PB cases	0.00757576	LTM	0
Breast cancer	high-PB cases	0.0113636	LTM	0
Breast cancer	high-PB cases	0.00378788	LTM	0
Breast cancer	high-PB cases	0.00757576	LTM	0
Breast cancer	high-PB cases	0.00568182	LTM	0
Breast cancer	high-PB cases	0.00378788	LTM	0
Breast cancer	high-PB cases	0.0113636	LTM	0
Breast cancer	high-PB cases	0.00757576	LTM	0
Breast cancer	high-PB cases	0.00757576	LTM	0
Breast cancer	high-PB cases	0.00568182	LTM	0
Breast cancer	high-PB cases	0.00378788	LTM	0
Breast cancer	high-PB cases	0.0094697	LTM	0
Breast cancer	high-PB cases	0.0094697	LTM	0
Breast cancer	high-PB cases	0.0094697	LTM	0
Breast cancer	high-PB cases	0.00757576	LTM	0
Breast cancer	high-PB cases	0.0132576	LTM	0
Breast cancer	high-PB cases	0.00189394	LTM	0
Breast cancer	high-PB cases	0.0113636	LTM	0
Breast cancer	high-PB cases	0.0113636	LTM	0
Breast cancer	high-PB cases	0.00568182	LTM	0
Breast cancer	high-PB cases	0.0113636	LTM	0
Breast cancer	high-PB cases	0.00378788	LTM	0
Breast cancer	high-PB cases	0	LTM	0
Breast cancer	high-PB cases	0.00568182	LTM	0
Breast cancer	high-PB cases	0.0113636	LTM	0
Breast cancer	high-PB cases	0.00378788	LTM	0
Breast cancer	high-PB cases	0.0094697	LTM	0
Breast cancer	high-PB cases	0.00189394	LTM	0
Breast cancer	high-PB cases	0.00568182	LTM	0
Breast cancer	high-PB cases	0.0094697	LTM	0
Breast cancer	high-PB cases	0.00757576	LTM	0
Breast cancer	high-PB cases	0.0094697	LTM	0
Breast cancer	high-PB cases	0.0094697	LTM	0
Breast cancer	high-PB cases	0.00757576	LTM	0
Breast cancer	high-PB cases	0.00568182	LTM	0
Breast cancer	high-PB cases	0.00568182	LTM	0
Breast cancer	high-PB cases	0.0094697	LTM	0
Breast cancer	high-PB cases	0.0094697	LTM	0
Breast cancer	high-PB cases	0.00568182	LTM	0
Breast cancer	high-PB cases	0.00378788	LTM	0
Breast cancer	high-PB cases	0.00568182	LTM	0
Breast cancer	high-PB cases	0.0132576	LTM	0
Breast cancer	high-PB cases	0.00757576	LTM	0
Breast cancer	high-PB cases	0.0094697	LTM	0
Breast cancer	high-PB cases	0.00568182	LTM	0
Breast cancer	high-PB cases	0.00757576	LTM	0
Breast cancer	high-PB cases	0.0094697	LTM	0
Breast cancer	high-PB cases	0.00757576	LTM	0
Breast cancer	high-PB cases	0.00757576	LTM	0
Breast cancer	high-PB cases	0.00568182	LTM	0
Breast cancer	high-PB cases	0.00757576	LTM	0
Breast cancer	high-PB cases	0.00568182	LTM	0
Breast cancer	high-PB cases	0.00568182	LTM	0
Breast cancer	high-PB cases	0.00757576	LTM	0
Breast cancer	high-PB cases	0.00757576	LTM	0
Breast cancer	high-PB cases	0.0132576	LTM	0
Breast cancer	high-PB cases	0.00378788	LTM	0
Breast cancer	high-PB cases	0.00378788	LTM	0
Breast cancer	high-PB cases	0.00378788	LTM	0
Breast cancer	high-PB cases	0.0113636	LTM	0
Breast cancer	high-PB cases	0.00568182	LTM	0
Breast cancer	high-PB cases	0.00378788	LTM	0
Breast cancer	high-PB cases	0.0094697	LTM	0
Breast cancer	high-PB cases	0.00568182	LTM	0
Breast cancer	high-PB cases	0.00568182	LTM	0
Breast cancer	high-PB cases	0.00757576	LTM	0
Breast cancer	high-PB cases	0.00568182	LTM	0
Breast cancer	high-PB cases	0.00378788	LTM	0
Breast cancer	high-PB cases	0.00568182	LTM	0
Breast cancer	high-PB cases	0	LTM	0
Breast cancer	high-PB cases	0.00378788	LTM	0
Breast cancer	high-PB cases	0.00757576	LTM	0
Breast cancer	high-PB cases	0.00378788	LTM	0
Breast cancer	high-PB cases	0.0113636	LTM	0
Breast cancer	high-PB cases	0.00568182	LTM	0
Breast cancer	high-PB cases	0.00757576	LTM	0
Breast cancer	high-PB cases	0.0094697	LTM	0
Breast cancer	high-PB cases	0.00757576	LTM	0
Breast cancer	high-PB cases	0.0132576	LTM	0
Breast cancer	high-PB cases	0.00378788	LTM	0
Breast cancer	high-PB cases	0.00378788	LTM	0
Breast cancer	high-PB cases	0.00378788	LTM	0
Breast cancer	high-PB cases	0.0132576	LTM	0
Breast cancer	high-PB cases	0.00378788	LTM	0
Breast cancer	high-PB cases	0.00757576	LTM	0
Breast cancer	high-PB cases	0.0094697	LTM	0
Breast cancer	high-PB cases	0.0113636	LTM	0
Breast cancer	high-PB cases	0.00189394	LTM	0
Breast cancer	high-PB cases	0.0094697	LTM	0
Breast cancer	high-PB cases	0.0094697	LTM	0
Breast cancer	high-PB cases	0.00378788	LTM	0
Breast cancer	high-PB cases	0.00378788	LTM	0
Breast cancer	high-PB cases	0.0113636	LTM	0
Breast cancer	high-PB cases	0.00757576	LTM	0
Breast cancer	high-PB cases	0.0094697	LTM	0
Breast cancer	high-PB cases	0.0113636	LTM	0
Breast cancer	high-PB cases	0.00568182	LTM	0
Breast cancer	high-PB cases	0.00757576	LTM	0
Breast cancer	high-PB cases	0.00568182	LTM	0
Breast cancer	high-PB cases	0.0113636	LTM	0
Breast cancer	high-PB cases	0	LTM	0
Breast cancer	high-PB cases	0.00568182	LTM	0
Breast cancer	high-PB cases	0.00378788	LTM	0
Breast cancer	high-PB cases	0.0094697	LTM	0
Breast cancer	high-PB cases	0.00189394	LTM	0
Breast cancer	high-PB cases	0.00189394	LTM	0
Breast cancer	high-PB cases	0.0132576	LTM	0
Breast cancer	high-PB cases	0.00757576	LTM	0
Breast cancer	high-PB cases	0.0094697	LTM	0
Breast cancer	high-PB cases	0.00568182	LTM	0
Breast cancer	high-PB cases	0.00378788	LTM	0
Breast cancer	high-PB cases	0.0094697	LTM	0
Breast cancer	high-PB cases	0.00568182	LTM	0
Breast cancer	high-PB cases	0.0113636	LTM	0
Breast cancer	high-PB cases	0.00378788	LTM	0
Breast cancer	high-PB cases	0.0094697	LTM	0
Breast cancer	high-PB cases	0.0094697	LTM	0
Breast cancer	high-PB cases	0.00378788	LTM	0
Breast cancer	high-PB cases	0.00189394	LTM	0
Breast cancer	high-PB cases	0.0151515	LTM	0
Breast cancer	high-PB cases	0.0094697	LTM	0
Breast cancer	high-PB cases	0.00757576	LTM	0
Breast cancer	high-PB cases	0.00378788	LTM	0
Breast cancer	high-PB cases	0.0094697	LTM	0
Breast cancer	high-PB cases	0.00568182	LTM	0
Breast cancer	high-PB cases	0.0113636	LTM	0
Breast cancer	high-PB cases	0.00568182	LTM	0
Breast cancer	high-PB cases	0.00757576	LTM	0
Breast cancer	high-PB cases	0.0094697	LTM	0
Breast cancer	high-PB cases	0.00189394	LTM	0
Breast cancer	high-PB cases	0.0113636	LTM	0
Breast cancer	high-PB cases	0.0094697	LTM	0
Breast cancer	high-PB cases	0.0132576	LTM	0
Breast cancer	high-PB cases	0.0132576	LTM	0
Breast cancer	high-PB cases	0.00568182	LTM	0
Breast cancer	high-PB cases	0.00378788	LTM	0
Breast cancer	high-PB cases	0.00757576	LTM	0
Breast cancer	high-PB cases	0.00378788	LTM	0
Breast cancer	high-PB cases	0.00378788	LTM	0
Breast cancer	high-PB cases	0.00378788	LTM	0
Breast cancer	high-PB cases	0.0132576	LTM	0
Breast cancer	high-PB cases	0.00378788	LTM	0
Breast cancer	high-PB cases	0.0151515	LTM	0
Breast cancer	high-PB cases	0.0094697	LTM	0
Breast cancer	high-PB cases	0.00757576	LTM	0
Breast cancer	high-PB cases	0.00378788	LTM	0
Breast cancer	high-PB cases	0.00378788	LTM	0
Breast cancer	high-PB cases	0.00378788	LTM	0
Breast cancer	high-PB cases	0.00189394	LTM	0
Breast cancer	high-PB cases	0.0094697	LTM	0
Breast cancer	high-PB cases	0.00568182	LTM	0
Breast cancer	high-PB cases	0.0094697	LTM	0
Breast cancer	high-PB cases	0	LTM	0
Breast cancer	high-PB cases	0.00189394	LTM	0
Breast cancer	high-PB cases	0.0113636	LTM	0
Breast cancer	high-PB cases	0.0094697	LTM	0
Breast cancer	high-PB cases	0.0094697	LTM	0
Breast cancer	high-PB cases	0.00568182	LTM	0
Breast cancer	high-PB cases	0.0094697	LTM	0
Breast cancer	high-PB cases	0.00568182	LTM	0
Breast cancer	high-PB cases	0.0113636	LTM	0
Breast cancer	high-PB cases	0.00757576	LTM	0
Breast cancer	high-PB cases	0.00568182	LTM	0
Breast cancer	high-PB cases	0.00378788	LTM	0
Breast cancer	high-PB cases	0.0094697	LTM	0
Breast cancer	high-PB cases	0.0113636	LTM	0
Breast cancer	high-PB cases	0.00378788	LTM	0
Breast cancer	high-PB cases	0.00757576	LTM	0
Breast cancer	high-PB cases	0.00757576	LTM	0
Breast cancer	high-PB cases	0.00568182	LTM	0
Breast cancer	high-PB cases	0.0151515	LTM	0
Breast cancer	high-PB cases	0.0094697	LTM	0
Breast cancer	high-PB cases	0.00189394	LTM	0
Breast cancer	high-PB cases	0.00757576	LTM	0
Breast cancer	high-PB cases	0.00568182	LTM	0
Breast cancer	high-PB cases	0.00378788	LTM	0
Breast cancer	high-PB cases	0.00378788	LTM	0
Breast cancer	high-PB cases	0.00378788	LTM	0
Breast cancer	high-PB cases	0.00189394	LTM	0
Breast cancer	high-PB cases	0.00568182	LTM	0
Breast cancer	high-PB cases	0.00568182	LTM	0
Breast cancer	high-PB cases	0.00757576	LTM	0
Breast cancer	high-PB cases	0.00378788	LTM	0
Breast cancer	high-PB cases	0.0132576	LTM	0
Breast cancer	high-PB cases	0.00378788	LTM	0
Breast cancer	high-PB cases	0.00757576	LTM	0
Breast cancer	high-PB cases	0.00189394	LTM	0
Breast cancer	high-PB cases	0	LTM	0
Colorectal cancer	low-PB cases	0.0242718	LTM	0
Colorectal cancer	low-PB cases	0.0194175	LTM	0
Colorectal cancer	low-PB cases	0.0194175	LTM	0
Colorectal cancer	low-PB cases	0.0194175	LTM	0
Colorectal cancer	low-PB cases	0.0194175	LTM	0
Colorectal cancer	low-PB cases	0.0242718	LTM	0
Colorectal cancer	low-PB cases	0.0242718	LTM	0
Colorectal cancer	low-PB cases	0.0242718	LTM	0
Colorectal cancer	low-PB cases	0.0242718	LTM	0
Colorectal cancer	low-PB cases	0.0194175	LTM	0
Colorectal cancer	low-PB cases	0.0436893	LTM	0
Colorectal cancer	low-PB cases	0.0291262	LTM	0
Colorectal cancer	low-PB cases	0.0242718	LTM	0
Colorectal cancer	low-PB cases	0.0145631	LTM	0
Colorectal cancer	low-PB cases	0.0485437	LTM	0
Colorectal cancer	low-PB cases	0.0145631	LTM	0
Colorectal cancer	low-PB cases	0.00970874	LTM	0
Colorectal cancer	low-PB cases	0.0145631	LTM	0
Colorectal cancer	low-PB cases	0.00970874	LTM	0
Colorectal cancer	low-PB cases	0.0339806	LTM	0
Colorectal cancer	low-PB cases	0.0194175	LTM	0
Colorectal cancer	low-PB cases	0.0242718	LTM	0
Colorectal cancer	low-PB cases	0.0436893	LTM	0
Colorectal cancer	low-PB cases	0.0339806	LTM	0
Colorectal cancer	low-PB cases	0.0242718	LTM	0
Colorectal cancer	low-PB cases	0.0436893	LTM	0
Colorectal cancer	low-PB cases	0.0436893	LTM	0
Colorectal cancer	low-PB cases	0.0291262	LTM	0
Colorectal cancer	low-PB cases	0.0194175	LTM	0
Colorectal cancer	low-PB cases	0.0145631	LTM	0
Colorectal cancer	low-PB cases	0.0194175	LTM	0
Colorectal cancer	low-PB cases	0.0145631	LTM	0
Colorectal cancer	low-PB cases	0.0242718	LTM	0
Colorectal cancer	low-PB cases	0.0291262	LTM	0
Colorectal cancer	low-PB cases	0.0242718	LTM	0
Colorectal cancer	low-PB cases	0.0194175	LTM	0
Colorectal cancer	low-PB cases	0.0339806	LTM	0
Colorectal cancer	low-PB cases	0.00970874	LTM	0
Colorectal cancer	low-PB cases	0.0436893	LTM	0
Colorectal cancer	low-PB cases	0.0145631	LTM	0
Colorectal cancer	low-PB cases	0.0242718	LTM	0
Colorectal cancer	low-PB cases	0.0436893	LTM	0
Colorectal cancer	low-PB cases	0.00485437	LTM	0
Colorectal cancer	low-PB cases	0.0291262	LTM	0
Colorectal cancer	low-PB cases	0.0145631	LTM	0
Colorectal cancer	low-PB cases	0.00970874	LTM	0
Colorectal cancer	low-PB cases	0.0291262	LTM	0
Colorectal cancer	low-PB cases	0.0436893	LTM	0
Colorectal cancer	low-PB cases	0.038835	LTM	0
Colorectal cancer	low-PB cases	0.0242718	LTM	0
Colorectal cancer	low-PB cases	0.0436893	LTM	0
Colorectal cancer	low-PB cases	0.0339806	LTM	0
Colorectal cancer	low-PB cases	0.038835	LTM	0
Colorectal cancer	low-PB cases	0.00970874	LTM	0
Colorectal cancer	low-PB cases	0.0291262	LTM	0
Colorectal cancer	low-PB cases	0.0194175	LTM	0
Colorectal cancer	low-PB cases	0.0145631	LTM	0
Colorectal cancer	low-PB cases	0.00970874	LTM	0
Colorectal cancer	low-PB cases	0.0242718	LTM	0
Colorectal cancer	low-PB cases	0.0194175	LTM	0
Colorectal cancer	low-PB cases	0.00970874	LTM	0
Colorectal cancer	low-PB cases	0.0291262	LTM	0
Colorectal cancer	low-PB cases	0.0291262	LTM	0
Colorectal cancer	low-PB cases	0.0291262	LTM	0
Colorectal cancer	low-PB cases	0.0194175	LTM	0
Colorectal cancer	low-PB cases	0.0485437	LTM	0
Colorectal cancer	low-PB cases	0.0242718	LTM	0
Colorectal cancer	low-PB cases	0.00485437	LTM	0
Colorectal cancer	low-PB cases	0.0339806	LTM	0
Colorectal cancer	low-PB cases	0.0242718	LTM	0
Colorectal cancer	low-PB cases	0.0145631	LTM	0
Colorectal cancer	low-PB cases	0.0194175	LTM	0
Colorectal cancer	low-PB cases	0.0145631	LTM	0
Colorectal cancer	low-PB cases	0.0194175	LTM	0
Colorectal cancer	low-PB cases	0.0242718	LTM	0
Colorectal cancer	low-PB cases	0.0145631	LTM	0
Colorectal cancer	low-PB cases	0.0291262	LTM	0
Colorectal cancer	low-PB cases	0.0291262	LTM	0
Colorectal cancer	low-PB cases	0.0145631	LTM	0
Colorectal cancer	low-PB cases	0.0194175	LTM	0
Colorectal cancer	low-PB cases	0.0436893	LTM	0
Colorectal cancer	low-PB cases	0.0242718	LTM	0
Colorectal cancer	low-PB cases	0.0145631	LTM	0
Colorectal cancer	low-PB cases	0.0291262	LTM	0
Colorectal cancer	low-PB cases	0.0533981	LTM	0
Colorectal cancer	low-PB cases	0.0194175	LTM	0
Colorectal cancer	low-PB cases	0.0194175	LTM	0
Colorectal cancer	low-PB cases	0.0194175	LTM	0
Colorectal cancer	low-PB cases	0.0242718	LTM	0
Colorectal cancer	low-PB cases	0.0291262	LTM	0
Colorectal cancer	low-PB cases	0.038835	LTM	0
Colorectal cancer	low-PB cases	0.0291262	LTM	0
Colorectal cancer	low-PB cases	0.0145631	LTM	0
Colorectal cancer	low-PB cases	0.0582524	LTM	0
Colorectal cancer	low-PB cases	0.0339806	LTM	0
Colorectal cancer	low-PB cases	0.0436893	LTM	0
Colorectal cancer	low-PB cases	0.00485437	LTM	0
Colorectal cancer	low-PB cases	0.0339806	LTM	0
Colorectal cancer	low-PB cases	0.0436893	LTM	0
Colorectal cancer	low-PB cases	0.0145631	LTM	0
Colorectal cancer	low-PB cases	0.00485437	LTM	0
Colorectal cancer	low-PB cases	0.0436893	LTM	0
Colorectal cancer	low-PB cases	0.0291262	LTM	0
Colorectal cancer	low-PB cases	0.0291262	LTM	0
Colorectal cancer	low-PB cases	0.0339806	LTM	0
Colorectal cancer	low-PB cases	0.038835	LTM	0
Colorectal cancer	low-PB cases	0.0436893	LTM	0
Colorectal cancer	low-PB cases	0.0194175	LTM	0
Colorectal cancer	low-PB cases	0.0242718	LTM	0
Colorectal cancer	low-PB cases	0.0242718	LTM	0
Colorectal cancer	low-PB cases	0.0242718	LTM	0
Colorectal cancer	low-PB cases	0.0242718	LTM	0
Colorectal cancer	low-PB cases	0.0194175	LTM	0
Colorectal cancer	low-PB cases	0.0242718	LTM	0
Colorectal cancer	low-PB cases	0.0242718	LTM	0
Colorectal cancer	low-PB cases	0.0145631	LTM	0
Colorectal cancer	low-PB cases	0.0291262	LTM	0
Colorectal cancer	low-PB cases	0.0339806	LTM	0
Colorectal cancer	low-PB cases	0.0339806	LTM	0
Colorectal cancer	low-PB cases	0.0291262	LTM	0
Colorectal cancer	low-PB cases	0.0436893	LTM	0
Colorectal cancer	low-PB cases	0.0291262	LTM	0
Colorectal cancer	low-PB cases	0.0242718	LTM	0
Colorectal cancer	low-PB cases	0.0291262	LTM	0
Colorectal cancer	low-PB cases	0.00970874	LTM	0
Colorectal cancer	low-PB cases	0.0194175	LTM	0
Colorectal cancer	low-PB cases	0.0339806	LTM	0
Colorectal cancer	low-PB cases	0.0436893	LTM	0
Colorectal cancer	low-PB cases	0.0436893	LTM	0
Colorectal cancer	low-PB cases	0.0291262	LTM	0
Colorectal cancer	low-PB cases	0.00970874	LTM	0
Colorectal cancer	low-PB cases	0.0194175	LTM	0
Colorectal cancer	low-PB cases	0.00970874	LTM	0
Colorectal cancer	low-PB cases	0.0194175	LTM	0
Colorectal cancer	low-PB cases	0.0533981	LTM	0
Colorectal cancer	low-PB cases	0.0291262	LTM	0
Colorectal cancer	low-PB cases	0.0242718	LTM	0
Colorectal cancer	low-PB cases	0.0194175	LTM	0
Colorectal cancer	low-PB cases	0.0242718	LTM	0
Colorectal cancer	low-PB cases	0.0291262	LTM	0
Colorectal cancer	low-PB cases	0.0339806	LTM	0
Colorectal cancer	low-PB cases	0.038835	LTM	0
Colorectal cancer	low-PB cases	0.038835	LTM	0
Colorectal cancer	low-PB cases	0.038835	LTM	0
Colorectal cancer	low-PB cases	0.0145631	LTM	0
Colorectal cancer	low-PB cases	0.0194175	LTM	0
Colorectal cancer	low-PB cases	0.0194175	LTM	0
Colorectal cancer	low-PB cases	0.0291262	LTM	0
Colorectal cancer	low-PB cases	0.0194175	LTM	0
Colorectal cancer	low-PB cases	0.00970874	LTM	0
Colorectal cancer	low-PB cases	0.0242718	LTM	0
Colorectal cancer	low-PB cases	0.038835	LTM	0
Colorectal cancer	low-PB cases	0.0339806	LTM	0
Colorectal cancer	low-PB cases	0.0436893	LTM	0
Colorectal cancer	low-PB cases	0.0194175	LTM	0
Colorectal cancer	low-PB cases	0.00485437	LTM	0
Colorectal cancer	low-PB cases	0.00970874	LTM	0
Colorectal cancer	low-PB cases	0.0582524	LTM	0
Colorectal cancer	low-PB cases	0.0194175	LTM	0
Colorectal cancer	low-PB cases	0.0339806	LTM	0
Colorectal cancer	low-PB cases	0.0145631	LTM	0
Colorectal cancer	low-PB cases	0.0145631	LTM	0
Colorectal cancer	low-PB cases	0.00970874	LTM	0
Colorectal cancer	low-PB cases	0.0145631	LTM	0
Colorectal cancer	low-PB cases	0.0194175	LTM	0
Colorectal cancer	low-PB cases	0.0291262	LTM	0
Colorectal cancer	low-PB cases	0.0339806	LTM	0
Colorectal cancer	low-PB cases	0.00485437	LTM	0
Colorectal cancer	low-PB cases	0.0339806	LTM	0
Colorectal cancer	low-PB cases	0.0194175	LTM	0
Colorectal cancer	low-PB cases	0.0145631	LTM	0
Colorectal cancer	low-PB cases	0.0194175	LTM	0
Colorectal cancer	low-PB cases	0.0194175	LTM	0
Colorectal cancer	low-PB cases	0.038835	LTM	0
Colorectal cancer	low-PB cases	0.0436893	LTM	0
Colorectal cancer	low-PB cases	0.0242718	LTM	0
Colorectal cancer	low-PB cases	0.038835	LTM	0
Colorectal cancer	low-PB cases	0.0242718	LTM	0
Colorectal cancer	low-PB cases	0.0194175	LTM	0
Colorectal cancer	low-PB cases	0.0339806	LTM	0
Colorectal cancer	low-PB cases	0.0145631	LTM	0
Colorectal cancer	low-PB cases	0.0194175	LTM	0
Colorectal cancer	low-PB cases	0.0291262	LTM	0
Colorectal cancer	low-PB cases	0.0339806	LTM	0
Colorectal cancer	low-PB cases	0.0145631	LTM	0
Colorectal cancer	low-PB cases	0.0291262	LTM	0
Colorectal cancer	low-PB cases	0.0436893	LTM	0
Colorectal cancer	low-PB cases	0.038835	LTM	0
Colorectal cancer	low-PB cases	0.0194175	LTM	0
Colorectal cancer	low-PB cases	0.0291262	LTM	0
Colorectal cancer	low-PB cases	0.0436893	LTM	0
Colorectal cancer	low-PB cases	0.0339806	LTM	0
Colorectal cancer	low-PB cases	0.0194175	LTM	0
Colorectal cancer	low-PB cases	0	LTM	0
Colorectal cancer	low-PB cases	0.0339806	LTM	0
Colorectal cancer	low-PB cases	0.0291262	LTM	0
Colorectal cancer	low-PB cases	0.0194175	LTM	0
Colorectal cancer	low-PB cases	0.0339806	LTM	0
Colorectal cancer	low-PB cases	0.0291262	LTM	0
Colorectal cancer	low-PB cases	0.0291262	LTM	0
Colorectal cancer	low-PB cases	0.0291262	LTM	0
Colorectal cancer	low-PB cases	0.0339806	LTM	0
Colorectal cancer	low-PB cases	0.0291262	LTM	0
Colorectal cancer	low-PB cases	0.0436893	LTM	0
Colorectal cancer	low-PB cases	0.00970874	LTM	0
Colorectal cancer	low-PB cases	0.0194175	LTM	0
Colorectal cancer	low-PB cases	0.00970874	LTM	0
Colorectal cancer	low-PB cases	0.0242718	LTM	0
Colorectal cancer	low-PB cases	0.0339806	LTM	0
Colorectal cancer	low-PB cases	0.0145631	LTM	0
Colorectal cancer	low-PB cases	0.0291262	LTM	0
Colorectal cancer	low-PB cases	0.0533981	LTM	0
Colorectal cancer	low-PB cases	0.0291262	LTM	0
Colorectal cancer	low-PB cases	0.0339806	LTM	0
Colorectal cancer	low-PB cases	0.0242718	LTM	0
Colorectal cancer	low-PB cases	0.0242718	LTM	0
Colorectal cancer	low-PB cases	0.00970874	LTM	0
Colorectal cancer	low-PB cases	0.0145631	LTM	0
Colorectal cancer	low-PB cases	0.0242718	LTM	0
Colorectal cancer	low-PB cases	0.0339806	LTM	0
Colorectal cancer	low-PB cases	0.0242718	LTM	0
Colorectal cancer	low-PB cases	0.00970874	LTM	0
Colorectal cancer	low-PB cases	0.038835	LTM	0
Colorectal cancer	low-PB cases	0.038835	LTM	0
Colorectal cancer	low-PB cases	0.0242718	LTM	0
Colorectal cancer	low-PB cases	0.038835	LTM	0
Colorectal cancer	low-PB cases	0.0679612	LTM	0
Colorectal cancer	low-PB cases	0.0242718	LTM	0
Colorectal cancer	low-PB cases	0.0291262	LTM	0
Colorectal cancer	low-PB cases	0.0291262	LTM	0
Colorectal cancer	low-PB cases	0.0242718	LTM	0
Colorectal cancer	low-PB cases	0.0145631	LTM	0
Colorectal cancer	low-PB cases	0.0339806	LTM	0
Colorectal cancer	low-PB cases	0.0339806	LTM	0
Colorectal cancer	low-PB cases	0.0339806	LTM	0
Colorectal cancer	low-PB cases	0.0194175	LTM	0
Colorectal cancer	low-PB cases	0.038835	LTM	0
Colorectal cancer	low-PB cases	0.0291262	LTM	0
Colorectal cancer	low-PB cases	0.038835	LTM	0
Colorectal cancer	low-PB cases	0.0242718	LTM	0
Colorectal cancer	low-PB cases	0.0242718	LTM	0
Colorectal cancer	low-PB cases	0.0631068	LTM	0
Colorectal cancer	low-PB cases	0.0339806	LTM	0
Colorectal cancer	low-PB cases	0.0291262	LTM	0
Colorectal cancer	low-PB cases	0.00485437	LTM	0
Colorectal cancer	low-PB cases	0.0194175	LTM	0
Colorectal cancer	low-PB cases	0.038835	LTM	0
Colorectal cancer	low-PB cases	0.0339806	LTM	0
Colorectal cancer	low-PB cases	0.0242718	LTM	0
Colorectal cancer	low-PB cases	0.0339806	LTM	0
Colorectal cancer	low-PB cases	0.0242718	LTM	0
Colorectal cancer	low-PB cases	0.00970874	LTM	0
Colorectal cancer	low-PB cases	0.00970874	LTM	0
Colorectal cancer	low-PB cases	0.0194175	LTM	0
Colorectal cancer	low-PB cases	0.0194175	LTM	0
Colorectal cancer	low-PB cases	0.0242718	LTM	0
Colorectal cancer	low-PB cases	0.0291262	LTM	0
Colorectal cancer	low-PB cases	0.0145631	LTM	0
Colorectal cancer	low-PB cases	0.00970874	LTM	0
Colorectal cancer	low-PB cases	0.0291262	LTM	0
Colorectal cancer	low-PB cases	0.00485437	LTM	0
Colorectal cancer	low-PB cases	0.038835	LTM	0
Colorectal cancer	low-PB cases	0.00485437	LTM	0
Colorectal cancer	low-PB cases	0.038835	LTM	0
Colorectal cancer	low-PB cases	0.0291262	LTM	0
Colorectal cancer	low-PB cases	0.0291262	LTM	0
Colorectal cancer	low-PB cases	0.0242718	LTM	0
Colorectal cancer	low-PB cases	0.0194175	LTM	0
Colorectal cancer	low-PB cases	0.0145631	LTM	0
Colorectal cancer	low-PB cases	0.0242718	LTM	0
Colorectal cancer	low-PB cases	0.038835	LTM	0
Colorectal cancer	low-PB cases	0.0339806	LTM	0
Colorectal cancer	low-PB cases	0.0242718	LTM	0
Colorectal cancer	low-PB cases	0.0194175	LTM	0
Colorectal cancer	low-PB cases	0.00970874	LTM	0
Colorectal cancer	low-PB cases	0.0194175	LTM	0
Colorectal cancer	low-PB cases	0.0194175	LTM	0
Colorectal cancer	low-PB cases	0.0436893	LTM	0
Colorectal cancer	low-PB cases	0.0291262	LTM	0
Colorectal cancer	low-PB cases	0.0291262	LTM	0
Colorectal cancer	low-PB cases	0.0291262	LTM	0
Colorectal cancer	low-PB cases	0.0242718	LTM	0
Colorectal cancer	low-PB cases	0.0436893	LTM	0
Colorectal cancer	low-PB cases	0.0242718	LTM	0
Colorectal cancer	low-PB cases	0.0242718	LTM	0
Colorectal cancer	low-PB cases	0.0194175	LTM	0
Colorectal cancer	low-PB cases	0.0291262	LTM	0
Colorectal cancer	low-PB cases	0.0291262	LTM	0
Colorectal cancer	low-PB cases	0.0145631	LTM	0
Colorectal cancer	low-PB cases	0.0194175	LTM	0
Colorectal cancer	low-PB cases	0.0436893	LTM	0
Colorectal cancer	low-PB cases	0.0194175	LTM	0
Colorectal cancer	low-PB cases	0.0145631	LTM	0
Colorectal cancer	low-PB cases	0.0242718	LTM	0
Colorectal cancer	low-PB cases	0.00970874	LTM	0
Colorectal cancer	low-PB cases	0.0242718	LTM	0
Colorectal cancer	low-PB cases	0.0291262	LTM	0
Colorectal cancer	low-PB cases	0.0485437	LTM	0
Colorectal cancer	low-PB cases	0.0242718	LTM	0
Colorectal cancer	low-PB cases	0.0533981	LTM	0
Colorectal cancer	low-PB cases	0.0242718	LTM	0
Colorectal cancer	low-PB cases	0.0194175	LTM	0
Colorectal cancer	low-PB cases	0.00970874	LTM	0
Colorectal cancer	low-PB cases	0.038835	LTM	0
Colorectal cancer	low-PB cases	0.0485437	LTM	0
Colorectal cancer	low-PB cases	0.0291262	LTM	0
Colorectal cancer	low-PB cases	0.0291262	LTM	0
Colorectal cancer	low-PB cases	0.0242718	LTM	0
Colorectal cancer	low-PB cases	0.00970874	LTM	0
Colorectal cancer	low-PB cases	0.0291262	LTM	0
Colorectal cancer	low-PB cases	0.0194175	LTM	0
Colorectal cancer	low-PB cases	0.0242718	LTM	0
Colorectal cancer	low-PB cases	0.0291262	LTM	0
Colorectal cancer	low-PB cases	0.0291262	LTM	0
Colorectal cancer	low-PB cases	0.0194175	LTM	0
Colorectal cancer	low-PB cases	0.0194175	LTM	0
Colorectal cancer	low-PB cases	0.038835	LTM	0
Colorectal cancer	low-PB cases	0.0339806	LTM	0
Colorectal cancer	low-PB cases	0.0242718	LTM	0
Colorectal cancer	low-PB cases	0.00970874	LTM	0
Colorectal cancer	low-PB cases	0.0145631	LTM	0
Colorectal cancer	low-PB cases	0.0242718	LTM	0
Colorectal cancer	low-PB cases	0.0291262	LTM	0
Colorectal cancer	low-PB cases	0.038835	LTM	0
Colorectal cancer	low-PB cases	0.038835	LTM	0
Colorectal cancer	low-PB cases	0.038835	LTM	0
Colorectal cancer	low-PB cases	0.0291262	LTM	0
Colorectal cancer	low-PB cases	0.0194175	LTM	0
Colorectal cancer	low-PB cases	0.00970874	LTM	0
Colorectal cancer	low-PB cases	0.0339806	LTM	0
Colorectal cancer	low-PB cases	0.0194175	LTM	0
Colorectal cancer	low-PB cases	0.0291262	LTM	0
Colorectal cancer	low-PB cases	0.0242718	LTM	0
Colorectal cancer	low-PB cases	0.0291262	LTM	0
Colorectal cancer	low-PB cases	0.0582524	LTM	0
Colorectal cancer	low-PB cases	0.038835	LTM	0
Colorectal cancer	low-PB cases	0.00970874	LTM	0
Colorectal cancer	low-PB cases	0.0291262	LTM	0
Colorectal cancer	low-PB cases	0.038835	LTM	0
Colorectal cancer	low-PB cases	0.0582524	LTM	0
Colorectal cancer	low-PB cases	0.0194175	LTM	0
Colorectal cancer	low-PB cases	0.00485437	LTM	0
Colorectal cancer	low-PB cases	0.038835	LTM	0
Colorectal cancer	low-PB cases	0.0291262	LTM	0
Colorectal cancer	low-PB cases	0.0194175	LTM	0
Colorectal cancer	low-PB cases	0.0291262	LTM	0
Colorectal cancer	low-PB cases	0.0242718	LTM	0
Colorectal cancer	low-PB cases	0.0291262	LTM	0
Colorectal cancer	low-PB cases	0.0194175	LTM	0
Colorectal cancer	low-PB cases	0.0242718	LTM	0
Colorectal cancer	low-PB cases	0.00970874	LTM	0
Colorectal cancer	low-PB cases	0.0145631	LTM	0
Colorectal cancer	low-PB cases	0.00970874	LTM	0
Colorectal cancer	low-PB cases	0.00485437	LTM	0
Colorectal cancer	low-PB cases	0.0145631	LTM	0
Colorectal cancer	low-PB cases	0.0679612	LTM	0
Colorectal cancer	low-PB cases	0.0194175	LTM	0
Colorectal cancer	low-PB cases	0.0242718	LTM	0
Colorectal cancer	low-PB cases	0.0291262	LTM	0
Colorectal cancer	low-PB cases	0.0145631	LTM	0
Colorectal cancer	low-PB cases	0.0291262	LTM	0
Colorectal cancer	low-PB cases	0.0145631	LTM	0
Colorectal cancer	low-PB cases	0.0291262	LTM	0
Colorectal cancer	low-PB cases	0.038835	LTM	0
Colorectal cancer	low-PB cases	0.0242718	LTM	0
Colorectal cancer	low-PB cases	0.0194175	LTM	0
Colorectal cancer	low-PB cases	0.0339806	LTM	0
Colorectal cancer	low-PB cases	0.0339806	LTM	0
Colorectal cancer	low-PB cases	0.0242718	LTM	0
Colorectal cancer	low-PB cases	0.0145631	LTM	0
Colorectal cancer	low-PB cases	0.00970874	LTM	0
Colorectal cancer	low-PB cases	0.0339806	LTM	0
Colorectal cancer	low-PB cases	0.0242718	LTM	0
Colorectal cancer	low-PB cases	0.0436893	LTM	0
Colorectal cancer	low-PB cases	0.0242718	LTM	0
Colorectal cancer	low-PB cases	0.038835	LTM	0
Colorectal cancer	low-PB cases	0.038835	LTM	0
Colorectal cancer	low-PB cases	0.0291262	LTM	0
Colorectal cancer	low-PB cases	0.0339806	LTM	0
Colorectal cancer	low-PB cases	0.00485437	LTM	0
Colorectal cancer	low-PB cases	0.0339806	LTM	0
Colorectal cancer	low-PB cases	0.0436893	LTM	0
Colorectal cancer	low-PB cases	0.0291262	LTM	0
Colorectal cancer	low-PB cases	0.0339806	LTM	0
Colorectal cancer	low-PB cases	0.0339806	LTM	0
Colorectal cancer	low-PB cases	0.0242718	LTM	0
Colorectal cancer	low-PB cases	0.0436893	LTM	0
Colorectal cancer	low-PB cases	0.0485437	LTM	0
Colorectal cancer	low-PB cases	0.00970874	LTM	0
Colorectal cancer	low-PB cases	0.0194175	LTM	0
Colorectal cancer	low-PB cases	0.0242718	LTM	0
Colorectal cancer	low-PB cases	0.0582524	LTM	0
Colorectal cancer	low-PB cases	0.0194175	LTM	0
Colorectal cancer	low-PB cases	0.0145631	LTM	0
Colorectal cancer	low-PB cases	0.00485437	LTM	0
Colorectal cancer	low-PB cases	0.0145631	LTM	0
Colorectal cancer	low-PB cases	0.0339806	LTM	0
Colorectal cancer	low-PB cases	0.0339806	LTM	0
Colorectal cancer	low-PB cases	0.0291262	LTM	0
Colorectal cancer	low-PB cases	0.0145631	LTM	0
Colorectal cancer	low-PB cases	0.0145631	LTM	0
Colorectal cancer	low-PB cases	0.0145631	LTM	0
Colorectal cancer	low-PB cases	0.0194175	LTM	0
Colorectal cancer	low-PB cases	0.0242718	LTM	0
Colorectal cancer	low-PB cases	0.0194175	LTM	0
Colorectal cancer	low-PB cases	0.0242718	LTM	0
Colorectal cancer	low-PB cases	0.0194175	LTM	0
Colorectal cancer	low-PB cases	0.0291262	LTM	0
Colorectal cancer	low-PB cases	0.0533981	LTM	0
Colorectal cancer	low-PB cases	0.0194175	LTM	0
Colorectal cancer	low-PB cases	0.0291262	LTM	0
Colorectal cancer	low-PB cases	0.00970874	LTM	0
Colorectal cancer	low-PB cases	0.0291262	LTM	0
Colorectal cancer	low-PB cases	0.0339806	LTM	0
Colorectal cancer	low-PB cases	0.0291262	LTM	0
Colorectal cancer	low-PB cases	0.0145631	LTM	0
Colorectal cancer	low-PB cases	0.0339806	LTM	0
Colorectal cancer	low-PB cases	0.00970874	LTM	0
Colorectal cancer	low-PB cases	0.0291262	LTM	0
Colorectal cancer	low-PB cases	0.038835	LTM	0
Colorectal cancer	low-PB cases	0.0242718	LTM	0
Colorectal cancer	low-PB cases	0.0194175	LTM	0
Colorectal cancer	low-PB cases	0.0291262	LTM	0
Colorectal cancer	low-PB cases	0.00485437	LTM	0
Colorectal cancer	low-PB cases	0.0339806	LTM	0
Colorectal cancer	low-PB cases	0.0339806	LTM	0
Colorectal cancer	low-PB cases	0.0485437	LTM	0
Colorectal cancer	low-PB cases	0.0436893	LTM	0
Colorectal cancer	low-PB cases	0.0145631	LTM	0
Colorectal cancer	low-PB cases	0.00970874	LTM	0
Colorectal cancer	low-PB cases	0.0291262	LTM	0
Colorectal cancer	low-PB cases	0.0145631	LTM	0
Colorectal cancer	low-PB cases	0.00485437	LTM	0
Colorectal cancer	low-PB cases	0.0436893	LTM	0
Colorectal cancer	low-PB cases	0.0145631	LTM	0
Colorectal cancer	low-PB cases	0.0242718	LTM	0
Colorectal cancer	low-PB cases	0.0194175	LTM	0
Colorectal cancer	low-PB cases	0.0145631	LTM	0
Colorectal cancer	low-PB cases	0.0242718	LTM	0
Colorectal cancer	low-PB cases	0.00970874	LTM	0
Colorectal cancer	low-PB cases	0.0339806	LTM	0
Colorectal cancer	low-PB cases	0.038835	LTM	0
Colorectal cancer	low-PB cases	0.00485437	LTM	0
Colorectal cancer	low-PB cases	0.00970874	LTM	0
Colorectal cancer	low-PB cases	0.00970874	LTM	0
Colorectal cancer	low-PB cases	0.0436893	LTM	0
Colorectal cancer	low-PB cases	0.0242718	LTM	0
Colorectal cancer	low-PB cases	0.0145631	LTM	0
Colorectal cancer	low-PB cases	0.038835	LTM	0
Colorectal cancer	low-PB cases	0.0339806	LTM	0
Colorectal cancer	low-PB cases	0.0242718	LTM	0
Colorectal cancer	low-PB cases	0.0194175	LTM	0
Colorectal cancer	low-PB cases	0.0339806	LTM	0
Colorectal cancer	low-PB cases	0.0242718	LTM	0
Colorectal cancer	low-PB cases	0.0242718	LTM	0
Colorectal cancer	low-PB cases	0.0485437	LTM	0
Colorectal cancer	low-PB cases	0.0194175	LTM	0
Colorectal cancer	low-PB cases	0.038835	LTM	0
Colorectal cancer	low-PB cases	0.0242718	LTM	0
Colorectal cancer	low-PB cases	0.0291262	LTM	0
Colorectal cancer	low-PB cases	0.0145631	LTM	0
Colorectal cancer	low-PB cases	0.0291262	LTM	0
Colorectal cancer	low-PB cases	0.0194175	LTM	0
Colorectal cancer	low-PB cases	0.0291262	LTM	0
Colorectal cancer	low-PB cases	0.0339806	LTM	0
Colorectal cancer	low-PB cases	0.0291262	LTM	0
Colorectal cancer	low-PB cases	0.0533981	LTM	0
Colorectal cancer	low-PB cases	0.0194175	LTM	0
Colorectal cancer	low-PB cases	0.0485437	LTM	0
Colorectal cancer	low-PB cases	0.0291262	LTM	0
Colorectal cancer	low-PB cases	0.0291262	LTM	0
Colorectal cancer	low-PB cases	0.0291262	LTM	0
Colorectal cancer	low-PB cases	0.00970874	LTM	0
Colorectal cancer	low-PB cases	0.0194175	LTM	0
Colorectal cancer	low-PB cases	0.0485437	LTM	0
Colorectal cancer	low-PB cases	0.038835	LTM	0
Colorectal cancer	low-PB cases	0.0339806	LTM	0
Colorectal cancer	low-PB cases	0.0194175	LTM	0
Colorectal cancer	low-PB cases	0.0194175	LTM	0
Colorectal cancer	low-PB cases	0.0194175	LTM	0
Colorectal cancer	low-PB cases	0.038835	LTM	0
Colorectal cancer	low-PB cases	0.00485437	LTM	0
Colorectal cancer	low-PB cases	0.0194175	LTM	0
Colorectal cancer	low-PB cases	0.0145631	LTM	0
Colorectal cancer	low-PB cases	0.0291262	LTM	0
Colorectal cancer	low-PB cases	0.0339806	LTM	0
Colorectal cancer	low-PB cases	0.0339806	LTM	0
Colorectal cancer	low-PB cases	0.0145631	LTM	0
Colorectal cancer	low-PB cases	0.0194175	LTM	0
Colorectal cancer	low-PB cases	0.038835	LTM	0
Colorectal cancer	low-PB cases	0.0291262	LTM	0
Colorectal cancer	low-PB cases	0.0291262	LTM	0
Colorectal cancer	low-PB cases	0.0436893	LTM	0
Colorectal cancer	low-PB cases	0.0194175	LTM	0
Colorectal cancer	low-PB cases	0.0291262	LTM	0
Colorectal cancer	low-PB cases	0.0533981	LTM	0
Colorectal cancer	low-PB cases	0.0339806	LTM	0
Colorectal cancer	low-PB cases	0.00970874	LTM	0
Colorectal cancer	low-PB cases	0.0194175	LTM	0
Colorectal cancer	low-PB cases	0.0242718	LTM	0
Colorectal cancer	high-PB cases	0.0195122	LTM	0
Colorectal cancer	high-PB cases	0.0146341	LTM	0
Colorectal cancer	high-PB cases	0.0243902	LTM	0
Colorectal cancer	high-PB cases	0.0146341	LTM	0
Colorectal cancer	high-PB cases	0.0097561	LTM	0
Colorectal cancer	high-PB cases	0.0146341	LTM	0
Colorectal cancer	high-PB cases	0.00487805	LTM	0
Colorectal cancer	high-PB cases	0.0292683	LTM	0
Colorectal cancer	high-PB cases	0.00487805	LTM	0
Colorectal cancer	high-PB cases	0.0097561	LTM	0
Colorectal cancer	high-PB cases	0.0292683	LTM	0
Colorectal cancer	high-PB cases	0.0195122	LTM	0
Colorectal cancer	high-PB cases	0.0439024	LTM	0
Colorectal cancer	high-PB cases	0.0097561	LTM	0
Colorectal cancer	high-PB cases	0	LTM	0
Colorectal cancer	high-PB cases	0.0146341	LTM	0
Colorectal cancer	high-PB cases	0.0097561	LTM	0
Colorectal cancer	high-PB cases	0.0292683	LTM	0
Colorectal cancer	high-PB cases	0.0097561	LTM	0
Colorectal cancer	high-PB cases	0.0341463	LTM	0
Colorectal cancer	high-PB cases	0.0243902	LTM	0
Colorectal cancer	high-PB cases	0.0243902	LTM	0
Colorectal cancer	high-PB cases	0.0195122	LTM	0
Colorectal cancer	high-PB cases	0.00487805	LTM	0
Colorectal cancer	high-PB cases	0.0292683	LTM	0
Colorectal cancer	high-PB cases	0.0195122	LTM	0
Colorectal cancer	high-PB cases	0.0243902	LTM	0
Colorectal cancer	high-PB cases	0	LTM	0
Colorectal cancer	high-PB cases	0.0146341	LTM	0
Colorectal cancer	high-PB cases	0.0146341	LTM	0
Colorectal cancer	high-PB cases	0.0195122	LTM	0
Colorectal cancer	high-PB cases	0.0341463	LTM	0
Colorectal cancer	high-PB cases	0.0097561	LTM	0
Colorectal cancer	high-PB cases	0.0341463	LTM	0
Colorectal cancer	high-PB cases	0.0195122	LTM	0
Colorectal cancer	high-PB cases	0.0146341	LTM	0
Colorectal cancer	high-PB cases	0.0097561	LTM	0
Colorectal cancer	high-PB cases	0.0195122	LTM	0
Colorectal cancer	high-PB cases	0.0146341	LTM	0
Colorectal cancer	high-PB cases	0.0243902	LTM	0
Colorectal cancer	high-PB cases	0.0195122	LTM	0
Colorectal cancer	high-PB cases	0.0146341	LTM	0
Colorectal cancer	high-PB cases	0.0097561	LTM	0
Colorectal cancer	high-PB cases	0.0146341	LTM	0
Colorectal cancer	high-PB cases	0.0243902	LTM	0
Colorectal cancer	high-PB cases	0	LTM	0
Colorectal cancer	high-PB cases	0.0390244	LTM	0
Colorectal cancer	high-PB cases	0.00487805	LTM	0
Colorectal cancer	high-PB cases	0.0195122	LTM	0
Colorectal cancer	high-PB cases	0.0390244	LTM	0
Colorectal cancer	high-PB cases	0.0146341	LTM	0
Colorectal cancer	high-PB cases	0.0146341	LTM	0
Colorectal cancer	high-PB cases	0.0097561	LTM	0
Colorectal cancer	high-PB cases	0.0292683	LTM	0
Colorectal cancer	high-PB cases	0.0341463	LTM	0
Colorectal cancer	high-PB cases	0.0097561	LTM	0
Colorectal cancer	high-PB cases	0.00487805	LTM	0
Colorectal cancer	high-PB cases	0.0146341	LTM	0
Colorectal cancer	high-PB cases	0.0439024	LTM	0
Colorectal cancer	high-PB cases	0.0146341	LTM	0
Colorectal cancer	high-PB cases	0.0292683	LTM	0
Colorectal cancer	high-PB cases	0.0195122	LTM	0
Colorectal cancer	high-PB cases	0.0195122	LTM	0
Colorectal cancer	high-PB cases	0.0439024	LTM	0
Colorectal cancer	high-PB cases	0.0341463	LTM	0
Colorectal cancer	high-PB cases	0.0146341	LTM	0
Colorectal cancer	high-PB cases	0.0097561	LTM	0
Colorectal cancer	high-PB cases	0.0243902	LTM	0
Colorectal cancer	high-PB cases	0.0195122	LTM	0
Colorectal cancer	high-PB cases	0.0097561	LTM	0
Colorectal cancer	high-PB cases	0.0195122	LTM	0
Colorectal cancer	high-PB cases	0.0243902	LTM	0
Colorectal cancer	high-PB cases	0.0195122	LTM	0
Colorectal cancer	high-PB cases	0.0146341	LTM	0
Colorectal cancer	high-PB cases	0	LTM	0
Colorectal cancer	high-PB cases	0.0097561	LTM	0
Colorectal cancer	high-PB cases	0.0146341	LTM	0
Colorectal cancer	high-PB cases	0.0097561	LTM	0
Colorectal cancer	high-PB cases	0.0146341	LTM	0
Colorectal cancer	high-PB cases	0.0097561	LTM	0
Colorectal cancer	high-PB cases	0.0243902	LTM	0
Colorectal cancer	high-PB cases	0.0292683	LTM	0
Colorectal cancer	high-PB cases	0.0195122	LTM	0
Colorectal cancer	high-PB cases	0.00487805	LTM	0
Colorectal cancer	high-PB cases	0.0146341	LTM	0
Colorectal cancer	high-PB cases	0.0146341	LTM	0
Colorectal cancer	high-PB cases	0.0195122	LTM	0
Colorectal cancer	high-PB cases	0.0146341	LTM	0
Colorectal cancer	high-PB cases	0.0097561	LTM	0
Colorectal cancer	high-PB cases	0.0097561	LTM	0
Colorectal cancer	high-PB cases	0.0146341	LTM	0
Colorectal cancer	high-PB cases	0.00487805	LTM	0
Colorectal cancer	high-PB cases	0.00487805	LTM	0
Colorectal cancer	high-PB cases	0.0146341	LTM	0
Colorectal cancer	high-PB cases	0.0292683	LTM	0
Colorectal cancer	high-PB cases	0.0243902	LTM	0
Colorectal cancer	high-PB cases	0.0243902	LTM	0
Colorectal cancer	high-PB cases	0.0146341	LTM	0
Colorectal cancer	high-PB cases	0.0292683	LTM	0
Colorectal cancer	high-PB cases	0.0439024	LTM	0
Colorectal cancer	high-PB cases	0.0243902	LTM	0
Colorectal cancer	high-PB cases	0.0243902	LTM	0
Colorectal cancer	high-PB cases	0.0292683	LTM	0
Colorectal cancer	high-PB cases	0.0195122	LTM	0
Colorectal cancer	high-PB cases	0.0195122	LTM	0
Colorectal cancer	high-PB cases	0.0341463	LTM	0
Colorectal cancer	high-PB cases	0.0195122	LTM	0
Colorectal cancer	high-PB cases	0.0146341	LTM	0
Colorectal cancer	high-PB cases	0.0146341	LTM	0
Colorectal cancer	high-PB cases	0.0097561	LTM	0
Colorectal cancer	high-PB cases	0.0195122	LTM	0
Colorectal cancer	high-PB cases	0.00487805	LTM	0
Colorectal cancer	high-PB cases	0.0195122	LTM	0
Colorectal cancer	high-PB cases	0.0243902	LTM	0
Colorectal cancer	high-PB cases	0.0341463	LTM	0
Colorectal cancer	high-PB cases	0.0146341	LTM	0
Colorectal cancer	high-PB cases	0.0292683	LTM	0
Colorectal cancer	high-PB cases	0.0146341	LTM	0
Colorectal cancer	high-PB cases	0.0146341	LTM	0
Colorectal cancer	high-PB cases	0.0146341	LTM	0
Colorectal cancer	high-PB cases	0.0146341	LTM	0
Colorectal cancer	high-PB cases	0.0195122	LTM	0
Colorectal cancer	high-PB cases	0.0439024	LTM	0
Colorectal cancer	high-PB cases	0.0195122	LTM	0
Colorectal cancer	high-PB cases	0.0146341	LTM	0
Colorectal cancer	high-PB cases	0.0341463	LTM	0
Colorectal cancer	high-PB cases	0.0292683	LTM	0
Colorectal cancer	high-PB cases	0.0146341	LTM	0
Colorectal cancer	high-PB cases	0.0146341	LTM	0
Colorectal cancer	high-PB cases	0.0292683	LTM	0
Colorectal cancer	high-PB cases	0.0195122	LTM	0
Colorectal cancer	high-PB cases	0.0146341	LTM	0
Colorectal cancer	high-PB cases	0.0243902	LTM	0
Colorectal cancer	high-PB cases	0.00487805	LTM	0
Colorectal cancer	high-PB cases	0.0195122	LTM	0
Colorectal cancer	high-PB cases	0.0146341	LTM	0
Colorectal cancer	high-PB cases	0.0292683	LTM	0
Colorectal cancer	high-PB cases	0.0146341	LTM	0
Colorectal cancer	high-PB cases	0.0243902	LTM	0
Colorectal cancer	high-PB cases	0.0097561	LTM	0
Colorectal cancer	high-PB cases	0.0292683	LTM	0
Colorectal cancer	high-PB cases	0.0292683	LTM	0
Colorectal cancer	high-PB cases	0.0292683	LTM	0
Colorectal cancer	high-PB cases	0	LTM	0
Colorectal cancer	high-PB cases	0.0292683	LTM	0
Colorectal cancer	high-PB cases	0.0292683	LTM	0
Colorectal cancer	high-PB cases	0	LTM	0
Colorectal cancer	high-PB cases	0.00487805	LTM	0
Colorectal cancer	high-PB cases	0.0097561	LTM	0
Colorectal cancer	high-PB cases	0.0097561	LTM	0
Colorectal cancer	high-PB cases	0.0146341	LTM	0
Colorectal cancer	high-PB cases	0.0243902	LTM	0
Colorectal cancer	high-PB cases	0.0439024	LTM	0
Colorectal cancer	high-PB cases	0.0390244	LTM	0
Colorectal cancer	high-PB cases	0.0390244	LTM	0
Colorectal cancer	high-PB cases	0.0097561	LTM	0
Colorectal cancer	high-PB cases	0.0195122	LTM	0
Colorectal cancer	high-PB cases	0.0097561	LTM	0
Colorectal cancer	high-PB cases	0.00487805	LTM	0
Colorectal cancer	high-PB cases	0.0243902	LTM	0
Colorectal cancer	high-PB cases	0.0243902	LTM	0
Colorectal cancer	high-PB cases	0.0243902	LTM	0
Colorectal cancer	high-PB cases	0.0146341	LTM	0
Colorectal cancer	high-PB cases	0.0097561	LTM	0
Colorectal cancer	high-PB cases	0.0097561	LTM	0
Colorectal cancer	high-PB cases	0.0195122	LTM	0
Colorectal cancer	high-PB cases	0.0146341	LTM	0
Colorectal cancer	high-PB cases	0.0195122	LTM	0
Colorectal cancer	high-PB cases	0.0195122	LTM	0
Colorectal cancer	high-PB cases	0.00487805	LTM	0
Colorectal cancer	high-PB cases	0.0146341	LTM	0
Colorectal cancer	high-PB cases	0.0243902	LTM	0
Colorectal cancer	high-PB cases	0.0195122	LTM	0
Colorectal cancer	high-PB cases	0.0146341	LTM	0
Colorectal cancer	high-PB cases	0.0390244	LTM	0
Colorectal cancer	high-PB cases	0.0195122	LTM	0
Colorectal cancer	high-PB cases	0.0292683	LTM	0
Colorectal cancer	high-PB cases	0.0292683	LTM	0
Colorectal cancer	high-PB cases	0.00487805	LTM	0
Colorectal cancer	high-PB cases	0.0146341	LTM	0
Colorectal cancer	high-PB cases	0.0097561	LTM	0
Colorectal cancer	high-PB cases	0.0097561	LTM	0
Colorectal cancer	high-PB cases	0.0341463	LTM	0
Colorectal cancer	high-PB cases	0.0146341	LTM	0
Colorectal cancer	high-PB cases	0.0195122	LTM	0
Colorectal cancer	high-PB cases	0	LTM	0
Colorectal cancer	high-PB cases	0.0195122	LTM	0
Colorectal cancer	high-PB cases	0.0195122	LTM	0
Colorectal cancer	high-PB cases	0.0195122	LTM	0
Colorectal cancer	high-PB cases	0.0097561	LTM	0
Colorectal cancer	high-PB cases	0.0243902	LTM	0
Colorectal cancer	high-PB cases	0.0146341	LTM	0
Colorectal cancer	high-PB cases	0.0097561	LTM	0
Colorectal cancer	high-PB cases	0.0097561	LTM	0
Colorectal cancer	high-PB cases	0.0146341	LTM	0
Colorectal cancer	high-PB cases	0.0146341	LTM	0
Colorectal cancer	high-PB cases	0.0292683	LTM	0
Colorectal cancer	high-PB cases	0.0146341	LTM	0
Colorectal cancer	high-PB cases	0.0341463	LTM	0
Colorectal cancer	high-PB cases	0.0097561	LTM	0
Colorectal cancer	high-PB cases	0.0097561	LTM	0
Colorectal cancer	high-PB cases	0.00487805	LTM	0
Colorectal cancer	high-PB cases	0.0146341	LTM	0
Colorectal cancer	high-PB cases	0.0341463	LTM	0
Colorectal cancer	high-PB cases	0.0243902	LTM	0
Colorectal cancer	high-PB cases	0.0097561	LTM	0
Colorectal cancer	high-PB cases	0.00487805	LTM	0
Colorectal cancer	high-PB cases	0.0243902	LTM	0
Colorectal cancer	high-PB cases	0.0195122	LTM	0
Colorectal cancer	high-PB cases	0.0292683	LTM	0
Colorectal cancer	high-PB cases	0.0243902	LTM	0
Colorectal cancer	high-PB cases	0.0097561	LTM	0
Colorectal cancer	high-PB cases	0	LTM	0
Colorectal cancer	high-PB cases	0.0195122	LTM	0
Colorectal cancer	high-PB cases	0.00487805	LTM	0
Colorectal cancer	high-PB cases	0.0195122	LTM	0
Colorectal cancer	high-PB cases	0.0243902	LTM	0
Colorectal cancer	high-PB cases	0.0195122	LTM	0
Colorectal cancer	high-PB cases	0.0146341	LTM	0
Colorectal cancer	high-PB cases	0.0243902	LTM	0
Colorectal cancer	high-PB cases	0.0195122	LTM	0
Colorectal cancer	high-PB cases	0.0097561	LTM	0
Colorectal cancer	high-PB cases	0.0243902	LTM	0
Colorectal cancer	high-PB cases	0.0097561	LTM	0
Colorectal cancer	high-PB cases	0.0341463	LTM	0
Colorectal cancer	high-PB cases	0.0146341	LTM	0
Colorectal cancer	high-PB cases	0.0195122	LTM	0
Colorectal cancer	high-PB cases	0.0243902	LTM	0
Colorectal cancer	high-PB cases	0.0243902	LTM	0
Colorectal cancer	high-PB cases	0.0195122	LTM	0
Colorectal cancer	high-PB cases	0.0146341	LTM	0
Colorectal cancer	high-PB cases	0.0195122	LTM	0
Colorectal cancer	high-PB cases	0.00487805	LTM	0
Colorectal cancer	high-PB cases	0.00487805	LTM	0
Colorectal cancer	high-PB cases	0.0195122	LTM	0
Colorectal cancer	high-PB cases	0.00487805	LTM	0
Colorectal cancer	high-PB cases	0.0146341	LTM	0
Colorectal cancer	high-PB cases	0.0097561	LTM	0
Colorectal cancer	high-PB cases	0.00487805	LTM	0
Colorectal cancer	high-PB cases	0.0097561	LTM	0
Colorectal cancer	high-PB cases	0.0243902	LTM	0
Colorectal cancer	high-PB cases	0.0195122	LTM	0
Colorectal cancer	high-PB cases	0.00487805	LTM	0
Colorectal cancer	high-PB cases	0.0243902	LTM	0
Colorectal cancer	high-PB cases	0.0341463	LTM	0
Colorectal cancer	high-PB cases	0.0146341	LTM	0
Colorectal cancer	high-PB cases	0.0146341	LTM	0
Colorectal cancer	high-PB cases	0.00487805	LTM	0
Colorectal cancer	high-PB cases	0.0097561	LTM	0
Colorectal cancer	high-PB cases	0.0146341	LTM	0
Colorectal cancer	high-PB cases	0.0146341	LTM	0
Colorectal cancer	high-PB cases	0.00487805	LTM	0
Colorectal cancer	high-PB cases	0.0146341	LTM	0
Colorectal cancer	high-PB cases	0.0390244	LTM	0
Colorectal cancer	high-PB cases	0.0243902	LTM	0
Colorectal cancer	high-PB cases	0.0195122	LTM	0
Colorectal cancer	high-PB cases	0.0146341	LTM	0
Colorectal cancer	high-PB cases	0.0292683	LTM	0
Colorectal cancer	high-PB cases	0.0195122	LTM	0
Colorectal cancer	high-PB cases	0.0097561	LTM	0
Colorectal cancer	high-PB cases	0.0195122	LTM	0
Colorectal cancer	high-PB cases	0.0195122	LTM	0
Colorectal cancer	high-PB cases	0.0195122	LTM	0
Colorectal cancer	high-PB cases	0.0243902	LTM	0
Colorectal cancer	high-PB cases	0.0292683	LTM	0
Colorectal cancer	high-PB cases	0.0243902	LTM	0
Colorectal cancer	high-PB cases	0.0097561	LTM	0
Colorectal cancer	high-PB cases	0.0146341	LTM	0
Colorectal cancer	high-PB cases	0.0097561	LTM	0
Colorectal cancer	high-PB cases	0.0146341	LTM	0
Colorectal cancer	high-PB cases	0.0292683	LTM	0
Colorectal cancer	high-PB cases	0.0146341	LTM	0
Colorectal cancer	high-PB cases	0.00487805	LTM	0
Colorectal cancer	high-PB cases	0.0097561	LTM	0
Colorectal cancer	high-PB cases	0.0292683	LTM	0
Colorectal cancer	high-PB cases	0.0195122	LTM	0
Colorectal cancer	high-PB cases	0.0195122	LTM	0
Colorectal cancer	high-PB cases	0.0341463	LTM	0
Colorectal cancer	high-PB cases	0.0195122	LTM	0
Colorectal cancer	high-PB cases	0.0243902	LTM	0
Colorectal cancer	high-PB cases	0.0341463	LTM	0
Colorectal cancer	high-PB cases	0.0195122	LTM	0
Colorectal cancer	high-PB cases	0.0243902	LTM	0
Colorectal cancer	high-PB cases	0.0146341	LTM	0
Colorectal cancer	high-PB cases	0.0341463	LTM	0
Colorectal cancer	high-PB cases	0.0195122	LTM	0
Colorectal cancer	high-PB cases	0.0097561	LTM	0
Colorectal cancer	high-PB cases	0.0390244	LTM	0
Colorectal cancer	high-PB cases	0.0097561	LTM	0
Colorectal cancer	high-PB cases	0.0243902	LTM	0
Colorectal cancer	high-PB cases	0.0097561	LTM	0
Colorectal cancer	high-PB cases	0.0097561	LTM	0
Colorectal cancer	high-PB cases	0.00487805	LTM	0
Colorectal cancer	high-PB cases	0.0292683	LTM	0
Colorectal cancer	high-PB cases	0.00487805	LTM	0
Colorectal cancer	high-PB cases	0.0195122	LTM	0
Colorectal cancer	high-PB cases	0.0146341	LTM	0
Colorectal cancer	high-PB cases	0.0243902	LTM	0
Colorectal cancer	high-PB cases	0.0146341	LTM	0
Colorectal cancer	high-PB cases	0.00487805	LTM	0
Colorectal cancer	high-PB cases	0.0195122	LTM	0
Colorectal cancer	high-PB cases	0.0146341	LTM	0
Colorectal cancer	high-PB cases	0.0243902	LTM	0
Colorectal cancer	high-PB cases	0.0292683	LTM	0
Colorectal cancer	high-PB cases	0.0097561	LTM	0
Colorectal cancer	high-PB cases	0.0097561	LTM	0
Colorectal cancer	high-PB cases	0.0097561	LTM	0
Colorectal cancer	high-PB cases	0.0146341	LTM	0
Colorectal cancer	high-PB cases	0.0146341	LTM	0
Colorectal cancer	high-PB cases	0.0146341	LTM	0
Colorectal cancer	high-PB cases	0.0146341	LTM	0
Colorectal cancer	high-PB cases	0.0195122	LTM	0
Colorectal cancer	high-PB cases	0.0146341	LTM	0
Colorectal cancer	high-PB cases	0.0195122	LTM	0
Colorectal cancer	high-PB cases	0.00487805	LTM	0
Colorectal cancer	high-PB cases	0.0341463	LTM	0
Colorectal cancer	high-PB cases	0.0146341	LTM	0
Colorectal cancer	high-PB cases	0.0195122	LTM	0
Colorectal cancer	high-PB cases	0.0146341	LTM	0
Colorectal cancer	high-PB cases	0.0146341	LTM	0
Colorectal cancer	high-PB cases	0.00487805	LTM	0
Colorectal cancer	high-PB cases	0.0097561	LTM	0
Colorectal cancer	high-PB cases	0.0195122	LTM	0
Colorectal cancer	high-PB cases	0.00487805	LTM	0
Colorectal cancer	high-PB cases	0.0243902	LTM	0
Colorectal cancer	high-PB cases	0.0195122	LTM	0
Colorectal cancer	high-PB cases	0.0292683	LTM	0
Colorectal cancer	high-PB cases	0.0097561	LTM	0
Colorectal cancer	high-PB cases	0.00487805	LTM	0
Colorectal cancer	high-PB cases	0.0292683	LTM	0
Colorectal cancer	high-PB cases	0.0146341	LTM	0
Colorectal cancer	high-PB cases	0.0243902	LTM	0
Colorectal cancer	high-PB cases	0.0341463	LTM	0
Colorectal cancer	high-PB cases	0.0195122	LTM	0
Colorectal cancer	high-PB cases	0.0146341	LTM	0
Colorectal cancer	high-PB cases	0.0195122	LTM	0
Colorectal cancer	high-PB cases	0.0146341	LTM	0
Colorectal cancer	high-PB cases	0.0146341	LTM	0
Colorectal cancer	high-PB cases	0.0292683	LTM	0
Colorectal cancer	high-PB cases	0.0243902	LTM	0
Colorectal cancer	high-PB cases	0.0243902	LTM	0
Colorectal cancer	high-PB cases	0.0292683	LTM	0
Colorectal cancer	high-PB cases	0.0146341	LTM	0
Colorectal cancer	high-PB cases	0.0097561	LTM	0
Colorectal cancer	high-PB cases	0.0146341	LTM	0
Colorectal cancer	high-PB cases	0.0292683	LTM	0
Colorectal cancer	high-PB cases	0.0243902	LTM	0
Colorectal cancer	high-PB cases	0.0195122	LTM	0
Colorectal cancer	high-PB cases	0.0195122	LTM	0
Colorectal cancer	high-PB cases	0.0195122	LTM	0
Colorectal cancer	high-PB cases	0.0292683	LTM	0
Colorectal cancer	high-PB cases	0.0341463	LTM	0
Colorectal cancer	high-PB cases	0.0292683	LTM	0
Colorectal cancer	high-PB cases	0.0146341	LTM	0
Colorectal cancer	high-PB cases	0.0243902	LTM	0
Colorectal cancer	high-PB cases	0.0097561	LTM	0
Colorectal cancer	high-PB cases	0.0243902	LTM	0
Colorectal cancer	high-PB cases	0.0097561	LTM	0
Colorectal cancer	high-PB cases	0.0292683	LTM	0
Colorectal cancer	high-PB cases	0.0243902	LTM	0
Colorectal cancer	high-PB cases	0.0146341	LTM	0
Colorectal cancer	high-PB cases	0.0097561	LTM	0
Colorectal cancer	high-PB cases	0.0195122	LTM	0
Colorectal cancer	high-PB cases	0.0243902	LTM	0
Colorectal cancer	high-PB cases	0.0195122	LTM	0
Colorectal cancer	high-PB cases	0.0243902	LTM	0
Colorectal cancer	high-PB cases	0.0195122	LTM	0
Colorectal cancer	high-PB cases	0.0097561	LTM	0
Colorectal cancer	high-PB cases	0.0146341	LTM	0
Colorectal cancer	high-PB cases	0.0243902	LTM	0
Colorectal cancer	high-PB cases	0.0097561	LTM	0
Colorectal cancer	high-PB cases	0.0097561	LTM	0
Colorectal cancer	high-PB cases	0.0243902	LTM	0
Colorectal cancer	high-PB cases	0.0195122	LTM	0
Colorectal cancer	high-PB cases	0.0097561	LTM	0
Colorectal cancer	high-PB cases	0.0146341	LTM	0
Colorectal cancer	high-PB cases	0.0146341	LTM	0
Colorectal cancer	high-PB cases	0.0195122	LTM	0
Colorectal cancer	high-PB cases	0.0097561	LTM	0
Colorectal cancer	high-PB cases	0.0097561	LTM	0
Colorectal cancer	high-PB cases	0.0195122	LTM	0
Colorectal cancer	high-PB cases	0.0146341	LTM	0
Colorectal cancer	high-PB cases	0.0195122	LTM	0
Colorectal cancer	high-PB cases	0.0195122	LTM	0
Colorectal cancer	high-PB cases	0.0146341	LTM	0
Colorectal cancer	high-PB cases	0.00487805	LTM	0
Colorectal cancer	high-PB cases	0	LTM	0
Colorectal cancer	high-PB cases	0.0195122	LTM	0
Colorectal cancer	high-PB cases	0	LTM	0
Colorectal cancer	high-PB cases	0.0146341	LTM	0
Colorectal cancer	high-PB cases	0.0195122	LTM	0
Colorectal cancer	high-PB cases	0.0146341	LTM	0
Colorectal cancer	high-PB cases	0.0146341	LTM	0
Colorectal cancer	high-PB cases	0.00487805	LTM	0
Colorectal cancer	high-PB cases	0.0195122	LTM	0
Colorectal cancer	high-PB cases	0.0146341	LTM	0
Colorectal cancer	high-PB cases	0.0243902	LTM	0
Colorectal cancer	high-PB cases	0.0146341	LTM	0
Colorectal cancer	high-PB cases	0.0146341	LTM	0
Colorectal cancer	high-PB cases	0.0146341	LTM	0
Colorectal cancer	high-PB cases	0.00487805	LTM	0
Colorectal cancer	high-PB cases	0.0195122	LTM	0
Colorectal cancer	high-PB cases	0.0146341	LTM	0
Colorectal cancer	high-PB cases	0.0146341	LTM	0
Colorectal cancer	high-PB cases	0.0341463	LTM	0
Colorectal cancer	high-PB cases	0.0146341	LTM	0
Colorectal cancer	high-PB cases	0.0146341	LTM	0
Colorectal cancer	high-PB cases	0.0195122	LTM	0
Colorectal cancer	high-PB cases	0.0243902	LTM	0
Colorectal cancer	high-PB cases	0	LTM	0
Colorectal cancer	high-PB cases	0.0390244	LTM	0
Colorectal cancer	high-PB cases	0.0195122	LTM	0
Colorectal cancer	high-PB cases	0.0243902	LTM	0
Colorectal cancer	high-PB cases	0.0243902	LTM	0
Colorectal cancer	high-PB cases	0.0341463	LTM	0
Colorectal cancer	high-PB cases	0	LTM	0
Colorectal cancer	high-PB cases	0.0097561	LTM	0
Colorectal cancer	high-PB cases	0.0146341	LTM	0
Colorectal cancer	high-PB cases	0.0097561	LTM	0
Colorectal cancer	high-PB cases	0.0243902	LTM	0
Colorectal cancer	high-PB cases	0.0243902	LTM	0
Colorectal cancer	high-PB cases	0.0243902	LTM	0
Colorectal cancer	high-PB cases	0.0097561	LTM	0
Colorectal cancer	high-PB cases	0.0195122	LTM	0
Colorectal cancer	high-PB cases	0.0195122	LTM	0
Colorectal cancer	high-PB cases	0.0097561	LTM	0
Colorectal cancer	high-PB cases	0.00487805	LTM	0
Colorectal cancer	high-PB cases	0.0390244	LTM	0
Colorectal cancer	high-PB cases	0.00487805	LTM	0
Colorectal cancer	high-PB cases	0.0292683	LTM	0
Colorectal cancer	high-PB cases	0.0195122	LTM	0
Colorectal cancer	high-PB cases	0.0243902	LTM	0
Colorectal cancer	high-PB cases	0.0097561	LTM	0
Colorectal cancer	high-PB cases	0.0146341	LTM	0
Colorectal cancer	high-PB cases	0.0097561	LTM	0
Colorectal cancer	high-PB cases	0.0195122	LTM	0
Colorectal cancer	high-PB cases	0.0195122	LTM	0
Colorectal cancer	high-PB cases	0.0292683	LTM	0
Colorectal cancer	high-PB cases	0.0097561	LTM	0
Colorectal cancer	high-PB cases	0.0195122	LTM	0
Colorectal cancer	high-PB cases	0.0195122	LTM	0
Colorectal cancer	high-PB cases	0.0292683	LTM	0
Colorectal cancer	high-PB cases	0	LTM	0
Colorectal cancer	high-PB cases	0.0146341	LTM	0
Colorectal cancer	high-PB cases	0.0292683	LTM	0
Colorectal cancer	high-PB cases	0.0243902	LTM	0
Colorectal cancer	high-PB cases	0.0097561	LTM	0
Colorectal cancer	high-PB cases	0.0243902	LTM	0
Colorectal cancer	high-PB cases	0.0195122	LTM	0
Colorectal cancer	high-PB cases	0.0097561	LTM	0
Colorectal cancer	high-PB cases	0.0146341	LTM	0
Colorectal cancer	high-PB cases	0.0146341	LTM	0
Colorectal cancer	high-PB cases	0.0292683	LTM	0
Colorectal cancer	high-PB cases	0.0146341	LTM	0
Colorectal cancer	high-PB cases	0.0195122	LTM	0
Colorectal cancer	high-PB cases	0.0195122	LTM	0
Colorectal cancer	high-PB cases	0.0195122	LTM	0
Colorectal cancer	high-PB cases	0.0146341	LTM	0
Colorectal cancer	high-PB cases	0.0097561	LTM	0
Colorectal cancer	high-PB cases	0.0292683	LTM	0
Colorectal cancer	high-PB cases	0.0195122	LTM	0
Colorectal cancer	high-PB cases	0.0341463	LTM	0
Colorectal cancer	high-PB cases	0.0195122	LTM	0
Colorectal cancer	high-PB cases	0.00487805	LTM	0
Colorectal cancer	high-PB cases	0.0097561	LTM	0
Colorectal cancer	high-PB cases	0.0195122	LTM	0
Colorectal cancer	high-PB cases	0.0341463	LTM	0
Colorectal cancer	high-PB cases	0.0195122	LTM	0
Colorectal cancer	high-PB cases	0.0146341	LTM	0
Colorectal cancer	high-PB cases	0.0243902	LTM	0
Colorectal cancer	high-PB cases	0.0097561	LTM	0
Colorectal cancer	high-PB cases	0.0243902	LTM	0
Colorectal cancer	high-PB cases	0.0195122	LTM	0
Colorectal cancer	high-PB cases	0.0146341	LTM	0
Colorectal cancer	high-PB cases	0.0097561	LTM	0
Colorectal cancer	high-PB cases	0.00487805	LTM	0
Colorectal cancer	high-PB cases	0.0195122	LTM	0
Colorectal cancer	high-PB cases	0.0097561	LTM	0
Colorectal cancer	high-PB cases	0.0195122	LTM	0
Colorectal cancer	high-PB cases	0.0195122	LTM	0
Colorectal cancer	high-PB cases	0.0146341	LTM	0
Colorectal cancer	high-PB cases	0.0195122	LTM	0
Colorectal cancer	high-PB cases	0.0292683	LTM	0
Colorectal cancer	high-PB cases	0.0195122	LTM	0
Colorectal cancer	high-PB cases	0.0097561	LTM	0
Colorectal cancer	high-PB cases	0.0097561	LTM	0
Colorectal cancer	high-PB cases	0.0292683	LTM	0
Colorectal cancer	high-PB cases	0	LTM	0
Colorectal cancer	high-PB cases	0.0146341	LTM	0
Colorectal cancer	high-PB cases	0.0146341	LTM	0
Colorectal cancer	high-PB cases	0.0097561	LTM	0
Colorectal cancer	high-PB cases	0.0243902	LTM	0
Colorectal cancer	high-PB cases	0.0243902	LTM	0
Colorectal cancer	high-PB cases	0.0097561	LTM	0
Colorectal cancer	high-PB cases	0.0292683	LTM	0
Colorectal cancer	high-PB cases	0.0195122	LTM	0
Colorectal cancer	high-PB cases	0.0243902	LTM	0
Colorectal cancer	high-PB cases	0.0243902	LTM	0
Colorectal cancer	high-PB cases	0.0439024	LTM	0
[truncated: 10,001 more rows]

## Sheet: SFigure1
h2_poly	N_causal_SNPs	h2_rare	freq_rare	N_samples	prevalence	pi0	inverse_utility	panel	genetic_model
0.1	95593	0.03	0.005	500	0.01	0	0	a	Negative selection
0.1	95593	0.03	0.005	1000	0.01	0	0.12	a	Negative selection
0.1	95593	0.03	0.005	2000	0.01	0	0.222	a	Negative selection
0.1	95593	0.03	0.005	3000	0.01	0	0.29	a	Negative selection
0.1	95593	0.03	0.005	5000	0.01	0	0.426	a	Negative selection
0.1	95593	0.03	0.005	10000	0.01	0	0.648	a	Negative selection
0.2	95593	0.03	0.005	500	0.01	0	0	a	Negative selection
0.2	95593	0.03	0.005	1000	0.01	0	0.148	a	Negative selection
0.2	95593	0.03	0.005	2000	0.01	0	0.368	a	Negative selection
0.2	95593	0.03	0.005	3000	0.01	0	0.47	a	Negative selection
0.2	95593	0.03	0.005	5000	0.01	0	0.674	a	Negative selection
0.2	95593	0.03	0.005	10000	0.01	0	0.906	a	Negative selection
0.3	95593	0.03	0.005	500	0.01	0	0	a	Negative selection
0.3	95593	0.03	0.005	1000	0.01	0	0.228	a	Negative selection
0.3	95593	0.03	0.005	2000	0.01	0	0.484	a	Negative selection
0.3	95593	0.03	0.005	3000	0.01	0	0.636	a	Negative selection
0.3	95593	0.03	0.005	5000	0.01	0	0.86	a	Negative selection
0.3	95593	0.03	0.005	10000	0.01	0	0.992	a	Negative selection
0.4	95593	0.03	0.005	500	0.01	0	0	a	Negative selection
0.4	95593	0.03	0.005	1000	0.01	0	0.292	a	Negative selection
0.4	95593	0.03	0.005	2000	0.01	0	0.628	a	Negative selection
0.4	95593	0.03	0.005	3000	0.01	0	0.774	a	Negative selection
0.4	95593	0.03	0.005	5000	0.01	0	0.948	a	Negative selection
0.4	95593	0.03	0.005	10000	0.01	0	0.998	a	Negative selection
0.5	95593	0.03	0.005	500	0.01	0	0	a	Negative selection
0.5	95593	0.03	0.005	1000	0.01	0	0.37	a	Negative selection
0.5	95593	0.03	0.005	2000	0.01	0	0.748	a	Negative selection
0.5	95593	0.03	0.005	3000	0.01	0	0.882	a	Negative selection
0.5	95593	0.03	0.005	5000	0.01	0	0.986	a	Negative selection
0.5	95593	0.03	0.005	10000	0.01	0	0.998	a	Negative selection
0.3	95593	0.01	0.005	500	0.01	0	0	b	Negative selection
0.3	95593	0.01	0.005	1000	0.01	0	0.048	b	Negative selection
0.3	95593	0.01	0.005	2000	0.01	0	0.112	b	Negative selection
0.3	95593	0.01	0.005	3000	0.01	0	0.194	b	Negative selection
0.3	95593	0.01	0.005	5000	0.01	0	0.268	b	Negative selection
0.3	95593	0.01	0.005	10000	0.01	0	0.442	b	Negative selection
0.3	95593	0.02	0.005	500	0.01	0	0	b	Negative selection
0.3	95593	0.02	0.005	1000	0.01	0	0.108	b	Negative selection
0.3	95593	0.02	0.005	2000	0.01	0	0.266	b	Negative selection
0.3	95593	0.02	0.005	3000	0.01	0	0.412	b	Negative selection
0.3	95593	0.02	0.005	5000	0.01	0	0.624	b	Negative selection
0.3	95593	0.02	0.005	10000	0.01	0	0.864	b	Negative selection
0.3	95593	0.03	0.005	500	0.01	0	0	b	Negative selection
0.3	95593	0.03	0.005	1000	0.01	0	0.228	b	Negative selection
0.3	95593	0.03	0.005	2000	0.01	0	0.484	b	Negative selection
0.3	95593	0.03	0.005	3000	0.01	0	0.636	b	Negative selection
0.3	95593	0.03	0.005	5000	0.01	0	0.86	b	Negative selection
0.3	95593	0.03	0.005	10000	0.01	0	0.992	b	Negative selection
0.3	95593	0.05	0.005	500	0.01	0	0	b	Negative selection
0.3	95593	0.05	0.005	1000	0.01	0	0.446	b	Negative selection
0.3	95593	0.05	0.005	2000	0.01	0	0.758	b	Negative selection
0.3	95593	0.05	0.005	3000	0.01	0	0.9	b	Negative selection
0.3	95593	0.05	0.005	5000	0.01	0	0.986	b	Negative selection
0.3	95593	0.05	0.005	10000	0.01	0	1	b	Negative selection
0.3	95593	0.1	0.005	500	0.01	0	0	b	Negative selection
0.3	95593	0.1	0.005	1000	0.01	0	0.53	b	Negative selection
0.3	95593	0.1	0.005	2000	0.01	0	0.866	b	Negative selection
0.3	95593	0.1	0.005	3000	0.01	0	0.962	b	Negative selection
0.3	95593	0.1	0.005	5000	0.01	0	0.998	b	Negative selection
0.3	95593	0.1	0.005	10000	0.01	0	1	b	Negative selection
0.3	95593	0.03	0.0001	500	0.01	0	0	c	Negative selection
0.3	95593	0.03	0.0001	1000	0.01	0	0	c	Negative selection
0.3	95593	0.03	0.0001	2000	0.01	0	0.026	c	Negative selection
0.3	95593	0.03	0.0001	3000	0.01	0	0.208	c	Negative selection
0.3	95593	0.03	0.0001	5000	0.01	0	0.344	c	Negative selection
0.3	95593	0.03	0.0001	10000	0.01	0	0.59	c	Negative selection
0.3	95593	0.03	0.001	500	0.01	0	0	c	Negative selection
0.3	95593	0.03	0.001	1000	0.01	0	0.336	c	Negative selection
0.3	95593	0.03	0.001	2000	0.01	0	0.678	c	Negative selection
0.3	95593	0.03	0.001	3000	0.01	0	0.862	c	Negative selection
0.3	95593	0.03	0.001	5000	0.01	0	0.966	c	Negative selection
0.3	95593	0.03	0.001	10000	0.01	0	1	c	Negative selection
0.3	95593	0.03	0.005	500	0.01	0	0	c	Negative selection
0.3	95593	0.03	0.005	1000	0.01	0	0.228	c	Negative selection
0.3	95593	0.03	0.005	2000	0.01	0	0.484	c	Negative selection
0.3	95593	0.03	0.005	3000	0.01	0	0.636	c	Negative selection
0.3	95593	0.03	0.005	5000	0.01	0	0.86	c	Negative selection
0.3	95593	0.03	0.005	10000	0.01	0	0.992	c	Negative selection
0.3	95593	0.03	0.01	500	0.01	0	0	c	Negative selection
0.3	95593	0.03	0.01	1000	0.01	0	0.152	c	Negative selection
0.3	95593	0.03	0.01	2000	0.01	0	0.374	c	Negative selection
0.3	95593	0.03	0.01	3000	0.01	0	0.476	c	Negative selection
0.3	95593	0.03	0.01	5000	0.01	0	0.664	c	Negative selection
0.3	95593	0.03	0.01	10000	0.01	0	0.908	c	Negative selection
0.3	95593	0.03	0.05	500	0.01	0	0	c	Negative selection
0.3	95593	0.03	0.05	1000	0.01	0	0.086	c	Negative selection
0.3	95593	0.03	0.05	2000	0.01	0	0.162	c	Negative selection
0.3	95593	0.03	0.05	3000	0.01	0	0.222	c	Negative selection
0.3	95593	0.03	0.05	5000	0.01	0	0.288	c	Negative selection
0.3	95593	0.03	0.05	10000	0.01	0	0.47	c	Negative selection
0.3	95593	0.03	0.005	500	0.001	0	0	d	Negative selection
0.3	95593	0.03	0.005	1000	0.001	0	0	d	Negative selection
0.3	95593	0.03	0.005	2000	0.001	0	0	d	Negative selection
0.3	95593	0.03	0.005	3000	0.001	0	0	d	Negative selection
0.3	95593	0.03	0.005	5000	0.001	0	0	d	Negative selection
0.3	95593	0.03	0.005	10000	0.001	0	0.332	d	Negative selection
0.3	95593	0.03	0.005	500	0.005	0	0	d	Negative selection
0.3	95593	0.03	0.005	1000	0.005	0	0	d	Negative selection
0.3	95593	0.03	0.005	2000	0.005	0	0.28	d	Negative selection
0.3	95593	0.03	0.005	3000	0.005	0	0.438	d	Negative selection
0.3	95593	0.03	0.005	5000	0.005	0	0.692	d	Negative selection
0.3	95593	0.03	0.005	10000	0.005	0	0.914	d	Negative selection
0.3	95593	0.03	0.005	500	0.01	0	0	d	Negative selection
0.3	95593	0.03	0.005	1000	0.01	0	0.228	d	Negative selection
0.3	95593	0.03	0.005	2000	0.01	0	0.484	d	Negative selection
0.3	95593	0.03	0.005	3000	0.01	0	0.636	d	Negative selection
0.3	95593	0.03	0.005	5000	0.01	0	0.86	d	Negative selection
0.3	95593	0.03	0.005	10000	0.01	0	0.992	d	Negative selection
0.3	95593	0.03	0.005	500	0.02	0	0.142	d	Negative selection
0.3	95593	0.03	0.005	1000	0.02	0	0.38	d	Negative selection
0.3	95593	0.03	0.005	2000	0.02	0	0.638	d	Negative selection
0.3	95593	0.03	0.005	3000	0.02	0	0.772	d	Negative selection
0.3	95593	0.03	0.005	5000	0.02	0	0.936	d	Negative selection
0.3	95593	0.03	0.005	10000	0.02	0	1	d	Negative selection
0.3	95593	0.03	0.005	500	0.05	0	0.322	d	Negative selection
0.3	95593	0.03	0.005	1000	0.05	0	0.534	d	Negative selection
0.3	95593	0.03	0.005	2000	0.05	0	0.778	d	Negative selection
0.3	95593	0.03	0.005	3000	0.05	0	0.896	d	Negative selection
0.3	95593	0.03	0.005	5000	0.05	0	0.988	d	Negative selection
0.3	95593	0.03	0.005	10000	0.05	0	1	d	Negative selection
0.1	95593	0.03	0.005	500	0.01	0	0	e	LD-adjusted kinship
0.1	95593	0.03	0.005	1000	0.01	0	0.108	e	LD-adjusted kinship
0.1	95593	0.03	0.005	2000	0.01	0	0.22	e	LD-adjusted kinship
0.1	95593	0.03	0.005	3000	0.01	0	0.306	e	LD-adjusted kinship
0.1	95593	0.03	0.005	5000	0.01	0	0.436	e	LD-adjusted kinship
0.1	95593	0.03	0.005	10000	0.01	0	0.66	e	LD-adjusted kinship
0.2	95593	0.03	0.005	500	0.01	0	0	e	LD-adjusted kinship
0.2	95593	0.03	0.005	1000	0.01	0	0.168	e	LD-adjusted kinship
0.2	95593	0.03	0.005	2000	0.01	0	0.352	e	LD-adjusted kinship
0.2	95593	0.03	0.005	3000	0.01	0	0.442	e	LD-adjusted kinship
0.2	95593	0.03	0.005	5000	0.01	0	0.688	e	LD-adjusted kinship
0.2	95593	0.03	0.005	10000	0.01	0	0.926	e	LD-adjusted kinship
0.3	95593	0.03	0.005	500	0.01	0	0	e	LD-adjusted kinship
0.3	95593	0.03	0.005	1000	0.01	0	0.22	e	LD-adjusted kinship
0.3	95593	0.03	0.005	2000	0.01	0	0.5	e	LD-adjusted kinship
0.3	95593	0.03	0.005	3000	0.01	0	0.666	e	LD-adjusted kinship
0.3	95593	0.03	0.005	5000	0.01	0	0.86	e	LD-adjusted kinship
0.3	95593	0.03	0.005	10000	0.01	0	0.988	e	LD-adjusted kinship
0.4	95593	0.03	0.005	500	0.01	0	0	e	LD-adjusted kinship
0.4	95593	0.03	0.005	1000	0.01	0	0.302	e	LD-adjusted kinship
0.4	95593	0.03	0.005	2000	0.01	0	0.634	e	LD-adjusted kinship
0.4	95593	0.03	0.005	3000	0.01	0	0.796	e	LD-adjusted kinship
0.4	95593	0.03	0.005	5000	0.01	0	0.956	e	LD-adjusted kinship
0.4	95593	0.03	0.005	10000	0.01	0	1	e	LD-adjusted kinship
0.5	95593	0.03	0.005	500	0.01	0	0	e	LD-adjusted kinship
0.5	95593	0.03	0.005	1000	0.01	0	0.394	e	LD-adjusted kinship
0.5	95593	0.03	0.005	2000	0.01	0	0.732	e	LD-adjusted kinship
0.5	95593	0.03	0.005	3000	0.01	0	0.886	e	LD-adjusted kinship
0.5	95593	0.03	0.005	5000	0.01	0	0.99	e	LD-adjusted kinship
0.5	95593	0.03	0.005	10000	0.01	0	1	e	LD-adjusted kinship
0.3	95593	0.01	0.005	500	0.01	0	0	f	LD-adjusted kinship
0.3	95593	0.01	0.005	1000	0.01	0	0.044	f	LD-adjusted kinship
0.3	95593	0.01	0.005	2000	0.01	0	0.122	f	LD-adjusted kinship
0.3	95593	0.01	0.005	3000	0.01	0	0.178	f	LD-adjusted kinship
0.3	95593	0.01	0.005	5000	0.01	0	0.294	f	LD-adjusted kinship
0.3	95593	0.01	0.005	10000	0.01	0	0.466	f	LD-adjusted kinship
0.3	95593	0.02	0.005	500	0.01	0	0	f	LD-adjusted kinship
0.3	95593	0.02	0.005	1000	0.01	0	0.122	f	LD-adjusted kinship
0.3	95593	0.02	0.005	2000	0.01	0	0.314	f	LD-adjusted kinship
0.3	95593	0.02	0.005	3000	0.01	0	0.444	f	LD-adjusted kinship
0.3	95593	0.02	0.005	5000	0.01	0	0.636	f	LD-adjusted kinship
0.3	95593	0.02	0.005	10000	0.01	0	0.876	f	LD-adjusted kinship
0.3	95593	0.03	0.005	500	0.01	0	0	f	LD-adjusted kinship
0.3	95593	0.03	0.005	1000	0.01	0	0.22	f	LD-adjusted kinship
0.3	95593	0.03	0.005	2000	0.01	0	0.5	f	LD-adjusted kinship
0.3	95593	0.03	0.005	3000	0.01	0	0.666	f	LD-adjusted kinship
0.3	95593	0.03	0.005	5000	0.01	0	0.86	f	LD-adjusted kinship
0.3	95593	0.03	0.005	10000	0.01	0	0.988	f	LD-adjusted kinship
0.3	95593	0.05	0.005	500	0.01	0	0	f	LD-adjusted kinship
0.3	95593	0.05	0.005	1000	0.01	0	0.396	f	LD-adjusted kinship
0.3	95593	0.05	0.005	2000	0.01	0	0.784	f	LD-adjusted kinship
0.3	95593	0.05	0.005	3000	0.01	0	0.906	f	LD-adjusted kinship
0.3	95593	0.05	0.005	5000	0.01	0	0.982	f	LD-adjusted kinship
0.3	95593	0.05	0.005	10000	0.01	0	1	f	LD-adjusted kinship
0.3	95593	0.1	0.005	500	0.01	0	0	f	LD-adjusted kinship
0.3	95593	0.1	0.005	1000	0.01	0	0.458	f	LD-adjusted kinship
0.3	95593	0.1	0.005	2000	0.01	0	0.862	f	LD-adjusted kinship
0.3	95593	0.1	0.005	3000	0.01	0	0.958	f	LD-adjusted kinship
0.3	95593	0.1	0.005	5000	0.01	0	1	f	LD-adjusted kinship
0.3	95593	0.1	0.005	10000	0.01	0	1	f	LD-adjusted kinship
0.3	95593	0.03	0.0001	500	0.01	0	0	g	LD-adjusted kinship
0.3	95593	0.03	0.0001	1000	0.01	0	0.004	g	LD-adjusted kinship
0.3	95593	0.03	0.0001	2000	0.01	0	0.028	g	LD-adjusted kinship
0.3	95593	0.03	0.0001	3000	0.01	0	0.202	g	LD-adjusted kinship
0.3	95593	0.03	0.0001	5000	0.01	0	0.368	g	LD-adjusted kinship
0.3	95593	0.03	0.0001	10000	0.01	0	0.586	g	LD-adjusted kinship
0.3	95593	0.03	0.001	500	0.01	0	0	g	LD-adjusted kinship
0.3	95593	0.03	0.001	1000	0.01	0	0.308	g	LD-adjusted kinship
0.3	95593	0.03	0.001	2000	0.01	0	0.678	g	LD-adjusted kinship
0.3	95593	0.03	0.001	3000	0.01	0	0.876	g	LD-adjusted kinship
0.3	95593	0.03	0.001	5000	0.01	0	0.98	g	LD-adjusted kinship
0.3	95593	0.03	0.001	10000	0.01	0	1	g	LD-adjusted kinship
0.3	95593	0.03	0.005	500	0.01	0	0	g	LD-adjusted kinship
0.3	95593	0.03	0.005	1000	0.01	0	0.22	g	LD-adjusted kinship
0.3	95593	0.03	0.005	2000	0.01	0	0.5	g	LD-adjusted kinship
0.3	95593	0.03	0.005	3000	0.01	0	0.666	g	LD-adjusted kinship
0.3	95593	0.03	0.005	5000	0.01	0	0.86	g	LD-adjusted kinship
0.3	95593	0.03	0.005	10000	0.01	0	0.988	g	LD-adjusted kinship
0.3	95593	0.03	0.01	500	0.01	0	0	g	LD-adjusted kinship
0.3	95593	0.03	0.01	1000	0.01	0	0.12	g	LD-adjusted kinship
0.3	95593	0.03	0.01	2000	0.01	0	0.348	g	LD-adjusted kinship
0.3	95593	0.03	0.01	3000	0.01	0	0.47	g	LD-adjusted kinship
0.3	95593	0.03	0.01	5000	0.01	0	0.68	g	LD-adjusted kinship
0.3	95593	0.03	0.01	10000	0.01	0	0.912	g	LD-adjusted kinship
0.3	95593	0.03	0.05	500	0.01	0	0	g	LD-adjusted kinship
0.3	95593	0.03	0.05	1000	0.01	0	0.1	g	LD-adjusted kinship
0.3	95593	0.03	0.05	2000	0.01	0	0.172	g	LD-adjusted kinship
0.3	95593	0.03	0.05	3000	0.01	0	0.224	g	LD-adjusted kinship
0.3	95593	0.03	0.05	5000	0.01	0	0.312	g	LD-adjusted kinship
0.3	95593	0.03	0.05	10000	0.01	0	0.5	g	LD-adjusted kinship
0.3	95593	0.03	0.005	500	0.001	0	0	h	LD-adjusted kinship
0.3	95593	0.03	0.005	1000	0.001	0	0	h	LD-adjusted kinship
0.3	95593	0.03	0.005	2000	0.001	0	0	h	LD-adjusted kinship
0.3	95593	0.03	0.005	3000	0.001	0	0	h	LD-adjusted kinship
0.3	95593	0.03	0.005	5000	0.001	0	0	h	LD-adjusted kinship
0.3	95593	0.03	0.005	10000	0.001	0	0.364	h	LD-adjusted kinship
0.3	95593	0.03	0.005	500	0.005	0	0	h	LD-adjusted kinship
0.3	95593	0.03	0.005	1000	0.005	0	0	h	LD-adjusted kinship
0.3	95593	0.03	0.005	2000	0.005	0	0.284	h	LD-adjusted kinship
0.3	95593	0.03	0.005	3000	0.005	0	0.438	h	LD-adjusted kinship
0.3	95593	0.03	0.005	5000	0.005	0	0.712	h	LD-adjusted kinship
0.3	95593	0.03	0.005	10000	0.005	0	0.932	h	LD-adjusted kinship
0.3	95593	0.03	0.005	500	0.01	0	0	h	LD-adjusted kinship
0.3	95593	0.03	0.005	1000	0.01	0	0.22	h	LD-adjusted kinship
0.3	95593	0.03	0.005	2000	0.01	0	0.5	h	LD-adjusted kinship
0.3	95593	0.03	0.005	3000	0.01	0	0.666	h	LD-adjusted kinship
0.3	95593	0.03	0.005	5000	0.01	0	0.86	h	LD-adjusted kinship
0.3	95593	0.03	0.005	10000	0.01	0	0.988	h	LD-adjusted kinship
0.3	95593	0.03	0.005	500	0.02	0	0.194	h	LD-adjusted kinship
0.3	95593	0.03	0.005	1000	0.02	0	0.394	h	LD-adjusted kinship
0.3	95593	0.03	0.005	2000	0.02	0	0.64	h	LD-adjusted kinship
0.3	95593	0.03	0.005	3000	0.02	0	0.764	h	LD-adjusted kinship
0.3	95593	0.03	0.005	5000	0.02	0	0.94	h	LD-adjusted kinship
0.3	95593	0.03	0.005	10000	0.02	0	0.996	h	LD-adjusted kinship
0.3	95593	0.03	0.005	500	0.05	0	0.32	h	LD-adjusted kinship
0.3	95593	0.03	0.005	1000	0.05	0	0.516	h	LD-adjusted kinship
0.3	95593	0.03	0.005	2000	0.05	0	0.798	h	LD-adjusted kinship
0.3	95593	0.03	0.005	3000	0.05	0	0.906	h	LD-adjusted kinship
0.3	95593	0.03	0.005	5000	0.05	0	0.984	h	LD-adjusted kinship
0.3	95593	0.03	0.005	10000	0.05	0	1	h	LD-adjusted kinship

## Sheet: SFigure2
h2_poly	N_causal_SNPs	h2_rare	freq_rare	N_samples	prevalence	pi0	inverse_power	panel
0.3	95593	0.03	0.005	500	0.01	0.1	0	a
0.3	95593	0.03	0.005	500	0.01	0.3	0	a
0.3	95593	0.03	0.005	500	0.01	0.5	0	a
0.3	95593	0.03	0.005	500	0.01	0.7	0	a
0.3	95593	0.03	0.005	500	0.01	0.9	0	a
0.3	95593	0.03	0.005	1000	0.01	0.1	0.216	a
0.3	95593	0.03	0.005	1000	0.01	0.3	0.174	a
0.3	95593	0.03	0.005	1000	0.01	0.5	0.116	a
0.3	95593	0.03	0.005	1000	0.01	0.7	0.088	a
0.3	95593	0.03	0.005	1000	0.01	0.9	0.058	a
0.3	95593	0.03	0.005	2000	0.01	0.1	0.474	a
0.3	95593	0.03	0.005	2000	0.01	0.3	0.378	a
0.3	95593	0.03	0.005	2000	0.01	0.5	0.25	a
0.3	95593	0.03	0.005	2000	0.01	0.7	0.148	a
0.3	95593	0.03	0.005	2000	0.01	0.9	0.078	a
0.3	95593	0.03	0.005	3000	0.01	0.1	0.61	a
0.3	95593	0.03	0.005	3000	0.01	0.3	0.492	a
0.3	95593	0.03	0.005	3000	0.01	0.5	0.35	a
0.3	95593	0.03	0.005	3000	0.01	0.7	0.194	a
0.3	95593	0.03	0.005	3000	0.01	0.9	0.072	a
0.3	95593	0.03	0.005	5000	0.01	0.1	0.826	a
0.3	95593	0.03	0.005	5000	0.01	0.3	0.712	a
0.3	95593	0.03	0.005	5000	0.01	0.5	0.528	a
0.3	95593	0.03	0.005	5000	0.01	0.7	0.294	a
0.3	95593	0.03	0.005	5000	0.01	0.9	0.1	a
0.3	95593	0.03	0.005	10000	0.01	0.1	0.986	a
0.3	95593	0.03	0.005	10000	0.01	0.3	0.954	a
0.3	95593	0.03	0.005	10000	0.01	0.5	0.78	a
0.3	95593	0.03	0.005	10000	0.01	0.7	0.47	a
0.3	95593	0.03	0.005	10000	0.01	0.9	0.144	a
0.5	95593	0.1	0.05	500	0.05	0.1	0.666	b
0.5	95593	0.1	0.05	500	0.05	0.3	0.598	b
0.5	95593	0.1	0.05	500	0.05	0.5	0.462	b
0.5	95593	0.1	0.05	500	0.05	0.7	0.276	b
0.5	95593	0.1	0.05	500	0.05	0.9	0.074	b
0.5	95593	0.1	0.05	1000	0.05	0.1	0.914	b
0.5	95593	0.1	0.05	1000	0.05	0.3	0.854	b
0.5	95593	0.1	0.05	1000	0.05	0.5	0.698	b
0.5	95593	0.1	0.05	1000	0.05	0.7	0.402	b
0.5	95593	0.1	0.05	1000	0.05	0.9	0.13	b
0.5	95593	0.1	0.05	2000	0.05	0.1	0.994	b
0.5	95593	0.1	0.05	2000	0.05	0.3	0.98	b
0.5	95593	0.1	0.05	2000	0.05	0.5	0.936	b
0.5	95593	0.1	0.05	2000	0.05	0.7	0.664	b
0.5	95593	0.1	0.05	2000	0.05	0.9	0.19	b
0.5	95593	0.1	0.05	3000	0.05	0.1	1	b
0.5	95593	0.1	0.05	3000	0.05	0.3	1	b
0.5	95593	0.1	0.05	3000	0.05	0.5	0.984	b
0.5	95593	0.1	0.05	3000	0.05	0.7	0.82	b
0.5	95593	0.1	0.05	3000	0.05	0.9	0.21	b
0.5	95593	0.1	0.05	5000	0.05	0.1	1	b
0.5	95593	0.1	0.05	5000	0.05	0.3	1	b
0.5	95593	0.1	0.05	5000	0.05	0.5	0.994	b
0.5	95593	0.1	0.05	5000	0.05	0.7	0.954	b
0.5	95593	0.1	0.05	5000	0.05	0.9	0.288	b
0.5	95593	0.1	0.05	10000	0.05	0.1	1	b
0.5	95593	0.1	0.05	10000	0.05	0.3	1	b
0.5	95593	0.1	0.05	10000	0.05	0.5	1	b
0.5	95593	0.1	0.05	10000	0.05	0.7	0.994	b
0.5	95593	0.1	0.05	10000	0.05	0.9	0.49	b
0.3	95593	0.03	0.005	500	0.01	0.1	0	c
0.3	95593	0.03	0.005	500	0.01	0.3	0	c
0.3	95593	0.03	0.005	500	0.01	0.5	0	c
0.3	95593	0.03	0.005	500	0.01	0.7	0	c
0.3	95593	0.03	0.005	500	0.01	0.9	0	c
0.3	95593	0.03	0.005	1000	0.01	0.1	0.2	c
0.3	95593	0.03	0.005	1000	0.01	0.3	0.156	c
0.3	95593	0.03	0.005	1000	0.01	0.5	0.12	c
0.3	95593	0.03	0.005	1000	0.01	0.7	0.076	c
0.3	95593	0.03	0.005	1000	0.01	0.9	0.044	c
0.3	95593	0.03	0.005	2000	0.01	0.1	0.474	c
0.3	95593	0.03	0.005	2000	0.01	0.3	0.358	c
0.3	95593	0.03	0.005	2000	0.01	0.5	0.24	c
0.3	95593	0.03	0.005	2000	0.01	0.7	0.156	c
0.3	95593	0.03	0.005	2000	0.01	0.9	0.062	c
0.3	95593	0.03	0.005	3000	0.01	0.1	0.596	c
0.3	95593	0.03	0.005	3000	0.01	0.3	0.474	c
0.3	95593	0.03	0.005	3000	0.01	0.5	0.336	c
0.3	95593	0.03	0.005	3000	0.01	0.7	0.186	c
0.3	95593	0.03	0.005	3000	0.01	0.9	0.09	c
0.3	95593	0.03	0.005	5000	0.01	0.1	0.826	c
0.3	95593	0.03	0.005	5000	0.01	0.3	0.726	c
0.3	95593	0.03	0.005	5000	0.01	0.5	0.48	c
0.3	95593	0.03	0.005	5000	0.01	0.7	0.272	c
0.3	95593	0.03	0.005	5000	0.01	0.9	0.12	c
0.3	95593	0.03	0.005	10000	0.01	0.1	0.98	c
0.3	95593	0.03	0.005	10000	0.01	0.3	0.954	c
0.3	95593	0.03	0.005	10000	0.01	0.5	0.778	c
0.3	95593	0.03	0.005	10000	0.01	0.7	0.47	c
0.3	95593	0.03	0.005	10000	0.01	0.9	0.14	c
0.5	95593	0.1	0.05	500	0.05	0.1	0.662	d
0.5	95593	0.1	0.05	500	0.05	0.3	0.614	d
0.5	95593	0.1	0.05	500	0.05	0.5	0.476	d
0.5	95593	0.1	0.05	500	0.05	0.7	0.276	d
0.5	95593	0.1	0.05	500	0.05	0.9	0.092	d
0.5	95593	0.1	0.05	1000	0.05	0.1	0.908	d
0.5	95593	0.1	0.05	1000	0.05	0.3	0.834	d
0.5	95593	0.1	0.05	1000	0.05	0.5	0.718	d
0.5	95593	0.1	0.05	1000	0.05	0.7	0.396	d
0.5	95593	0.1	0.05	1000	0.05	0.9	0.12	d
0.5	95593	0.1	0.05	2000	0.05	0.1	0.994	d
0.5	95593	0.1	0.05	2000	0.05	0.3	0.986	d
0.5	95593	0.1	0.05	2000	0.05	0.5	0.934	d
0.5	95593	0.1	0.05	2000	0.05	0.7	0.646	d
0.5	95593	0.1	0.05	2000	0.05	0.9	0.158	d
0.5	95593	0.1	0.05	3000	0.05	0.1	1	d
0.5	95593	0.1	0.05	3000	0.05	0.3	1	d
0.5	95593	0.1	0.05	3000	0.05	0.5	0.984	d
0.5	95593	0.1	0.05	3000	0.05	0.7	0.802	d
0.5	95593	0.1	0.05	3000	0.05	0.9	0.186	d
0.5	95593	0.1	0.05	5000	0.05	0.1	1	d
0.5	95593	0.1	0.05	5000	0.05	0.3	1	d
0.5	95593	0.1	0.05	5000	0.05	0.5	0.998	d
0.5	95593	0.1	0.05	5000	0.05	0.7	0.942	d
0.5	95593	0.1	0.05	5000	0.05	0.9	0.276	d
0.5	95593	0.1	0.05	10000	0.05	0.1	1	d
0.5	95593	0.1	0.05	10000	0.05	0.3	1	d
0.5	95593	0.1	0.05	10000	0.05	0.5	1	d
0.5	95593	0.1	0.05	10000	0.05	0.7	0.996	d
0.5	95593	0.1	0.05	10000	0.05	0.9	0.49	d

## Sheet: SFigure3
A	R	sub	x	L	prob	y_binary	panel
1.16944	0	0	1.16944	2.5904	0.0266801	1	a
0.765805	0	0	0.765805	0.0223645	0.00780491	1	a
-0.135505	0.710669	0	0.575164	-0.32562	0.00405546	1	a
0.246861	0.710669	0	0.95753	2.00697	0.0143675	1	a
0.530564	0.710669	0	1.24123	-0.0617292	0.0324777	1	a
0.546241	1.42134	0	1.96758	0.87003	0.165738	1	a
0.288811	1.42134	0	1.71015	2.96975	0.100087	1	a
0.614797	0.710669	0	1.32547	1.10558	0.0405656	1	a
0.479969	0.710669	0	1.19064	0.576764	0.0282943	1	a
1.17407	0	0	1.17407	1.14266	0.0270259	1	a
1.29503	1.42134	0	2.71637	3.48323	0.47221	1	a
0.927246	0	0	0.927246	1.29268	0.013089	1	a
0.450379	2.13201	0	2.58239	2.79825	0.408655	1	a
0.0749636	2.13201	0	2.20697	1.89844	0.247318	1	a
0.664624	0	0	0.664624	1.18349	0.00554705	1	a
0.967567	0	0	0.967567	1.2715	0.0148143	1	a
0.582869	1.42134	0	2.00421	2.11053	0.17695	1	a
0.0527983	1.42134	0	1.47414	0.866499	0.0587701	1	a
0.0287223	0.710669	0	0.739391	0.991446	0.00714854	1	a
0.993263	0	0	0.993263	0.702048	0.016013	1	a
0.72973	0.710669	0	1.4404	1.6149	0.0541593	1	a
1.16858	0	0	1.16858	1.42527	0.0266164	1	a
0.707528	0.710669	0	1.4182	0.831021	0.0512844	1	a
1.40891	0.710669	0	2.11958	2.03296	0.2153	1	a
1.15889	1.42134	0	2.58023	3.25919	0.407647	1	a
1.41749	0.710669	0	2.12816	2.34508	0.218335	1	a
-0.859274	1.42134	0	0.562064	0.501778	0.00387021	1	a
0.326924	1.42134	0	1.74826	1.64921	0.108383	1	a
0.977496	0.710669	0	1.68816	2.44199	0.0955177	1	a
0.621177	0	0	0.621177	-0.860355	0.00477064	1	a
0.77659	0	0	0.77659	1.24678	0.00808779	1	a
1.02433	0	0	1.02433	0.216162	0.0175723	1	a
0.964159	0	0	0.964159	1.84198	0.0146613	1	a
0.360017	1.42134	0	1.78135	0.600877	0.115978	1	a
0.0297835	0	0	0.0297835	-0.0378078	0.000476615	1	a
0.518837	1.42134	0	1.94017	3.44858	0.157656	1	a
1.93689	0.710669	0	2.64756	3.4556	0.439376	1	a
0.350406	0.710669	0	1.06107	0.561885	0.0195825	1	a
0.520403	1.42134	0	1.94174	1.2535	0.158111	1	a
0.927988	0	0	0.927988	-0.584388	0.0131191	1	a
1.18662	0	0	1.18662	1.0371	0.0279822	1	a
1.08192	0	0	1.08192	1.37573	0.020807	1	a
-0.27777	1.42134	0	1.14357	1.67675	0.024815	1	a
1.69103	0	0	1.69103	2.07499	0.0961041	1	a
0.799054	1.42134	0	2.22039	2.44751	0.252451	1	a
1.03246	0.710669	0	1.74313	1.43994	0.107238	1	a
0.36389	0.710669	0	1.07456	2.00901	0.0203675	1	a
0.902184	0	0	0.902184	0.708841	0.0121065	1	a
0.802513	0.710669	0	1.51318	1.76831	0.0644849	1	a
1.83809	0	0	1.83809	1.87125	0.129863	1	a
0.585727	0	0	0.585727	0.158416	0.00421057	1	a
0.473591	0.710669	0	1.18426	0.890785	0.0278003	1	a
0.884488	0	0	0.884488	1.39914	0.0114519	1	a
0.27483	0.710669	0	0.985499	0.721353	0.0156423	1	a
0.63191	1.42134	0	2.05325	3.69122	0.192693	1	a
0.0399466	2.84268	0	2.88262	3.05687	0.551889	1	a
0.0891097	1.42134	0	1.51045	1.81249	0.0640712	1	a
0.374208	0	0	0.374208	0.416489	0.00193026	1	a
1.38251	0.710669	0	2.09318	0.181015	0.206124	1	a
0.654047	0	0	0.654047	-0.207362	0.00534836	1	a
0.894697	0.710669	0	1.60537	3.3396	0.079684	1	a
0.554531	0.710669	0	1.2652	0.932255	0.0346306	1	a
1.58886	0	0	1.58886	1.50503	0.0767802	1	a
-0.132879	1.42134	0	1.28846	1.94171	0.0368306	1	a
0.420626	0.710669	0	1.1313	0.544095	0.0239692	1	a
1.18156	0	0	1.18156	0.401089	0.0275932	1	a
0.0466331	0.710669	0	0.757302	1.20377	0.00758805	1	a
1.36273	0.710669	0	2.0734	2.12079	0.199404	1	a
0.355138	0	0	0.355138	0.864181	0.0017939	1	a
0.679515	0	0	0.679515	-0.147107	0.00583791	1	a
0.835462	0	0	0.835462	0.800805	0.00979639	1	a
1.28262	0	0	1.28262	2.14042	0.0362676	1	a
0.744323	0.710669	0	1.45499	0.598748	0.0561173	1	a
0.354153	0.710669	0	1.06482	0.601792	0.019798	1	a
0.692766	2.13201	0	2.82477	3.25846	0.524238	1	a
-0.208236	1.42134	0	1.2131	1.25755	0.0300929	1	a
0.0911257	1.42134	0	1.51246	0.336771	0.064376	1	a
0.31687	2.84268	0	3.15955	3.4175	0.678609	1	a
0.946921	0.710669	0	1.65759	3.11155	0.0894209	1	a
0.318365	0.710669	0	1.02903	1.28216	0.0178195	1	a
1.60653	0	0	1.60653	1.89641	0.0798926	1	a
1.234	0.710669	0	1.94467	1.21063	0.158964	1	a
1.02791	0	0	1.02791	-0.420393	0.0177602	1	a
0.709575	0	0	0.709575	1.97232	0.00646656	1	a
0.691638	0.710669	0	1.40231	1.01804	0.0493025	1	a
0.539816	1.42134	0	1.96115	1.4969	0.163819	1	a
0.0759515	1.42134	0	1.49729	1.28645	0.0621088	1	a
1.11317	0	0	1.11317	0.273844	0.0227646	1	a
0.372868	1.42134	0	1.79421	1.51522	0.119027	1	a
0.796924	0.710669	0	1.50759	1.57432	0.0636414	1	a
0.82509	1.42134	0	2.24643	2.39829	0.262567	1	a
1.44946	0.710669	0	2.16013	2.21968	0.22985	1	a
0.593592	0.710669	0	1.30426	1.04667	0.0383896	1	a
1.29436	0.710669	0	2.00503	1.74517	0.177208	1	a
0.56227	0.710669	0	1.27294	0.729896	0.0353504	1	a
0.991586	0	0	0.991586	-1.16675	0.0159323	1	a
0.319533	0	0	0.319533	0.274304	0.00156253	1	a
0.952468	1.42134	0	2.37381	1.4164	0.314865	1	a
0.56537	1.42134	0	1.98671	1.39336	0.171534	1	a
1.18609	0	0	1.18609	1.60656	0.0279413	1	a
0.388282	0.710669	0	1.09895	-0.769784	0.0218554	1	a
0.902404	0	0	0.902404	0.358123	0.0121148	1	a
0.47513	0.710669	0	1.1858	0.462896	0.0279189	1	a
0.766392	0.710669	0	1.47706	1.50271	0.0591839	1	a
0.25869	1.42134	0	1.68003	1.35913	0.0938661	1	a
0.765652	0	0	0.765652	-0.677427	0.00756647	1	b
0.764346	0	0	0.764346	0.140369	0.00753372	1	b
0.574351	0.710669	0	1.28502	1.10014	0.0356207	1	b
1.16212	0.710669	0	1.87279	2.94137	0.136465	1	b
1.876	0	0	1.876	1.692	0.137312	1	b
-0.0161411	1.42134	0	1.4052	1.8543	0.0485317	1	b
1.28016	1.42134	0	2.7015	3.79215	0.460691	1	b
1.05801	0	0	1.05801	-0.0648004	0.0188903	1	b
0.718462	0.710669	0	1.42913	1.79359	0.0515035	1	b
1.29503	1.42134	0	2.71637	3.68451	0.467801	1	b
0.450379	2.13201	0	2.58239	2.72839	0.404355	1	b
0.211924	0.710669	0	0.922593	1.4943	0.0125374	1	b
1.37175	0	0	1.37175	2.6407	0.0446105	1	b
0.242133	1.42134	0	1.66347	0.931888	0.0887754	1	b
-0.00190969	2.84268	0	2.84077	3.02155	0.52749	1	b
1.05979	0.710669	0	1.77046	2.34362	0.111321	1	b
1.46636	0.710669	0	2.17703	1.70195	0.23267	1	b
1.10387	0.710669	0	1.81454	2.64775	0.121713	1	b
-0.462892	0.710669	0	0.247777	0.090699	0.00113423	1	b
2.22504	0	0	2.22504	2.83348	0.250702	1	b
0.372625	0.710669	0	1.08329	1.7479	0.0203396	1	b
0.361676	0.710669	0	1.07235	0.372662	0.0197009	1	b
0.703943	1.42134	0	2.12528	2.44868	0.214069	1	b
0.201975	0.710669	0	0.912644	0.728059	0.012154	1	b
0.0905585	0.710669	0	0.801228	1.02725	0.00850818	1	b
0.94022	0	0	0.94022	0.601298	0.0132425	1	b
0.534677	0.710669	0	1.24535	2.15957	0.0320345	1	b
1.83809	0	0	1.83809	2.5355	0.127534	1	b
0.223751	0	0	0.223751	0.87738	0.00102961	1	b
-0.120421	1.42134	0	1.30092	-0.32012	0.037147	1	b
0.770864	0.710669	0	1.48153	2.44833	0.058515	1	b
0.279854	1.42134	0	1.70119	2.97273	0.0963004	1	b
0.0631554	0.710669	0	0.773824	-0.464404	0.00777427	1	b
0.812764	0.710669	0	1.52343	2.04382	0.0646434	1	b
0.45221	0	0	0.45221	0.275627	0.00250398	1	b
0.321778	0	0	0.321778	-0.810905	0.00152059	1	b
0.0776787	1.42134	0	1.49902	1.93848	0.0610143	1	b
1.05883	1.42134	0	2.48017	2.36566	0.357503	1	b
0.216925	1.42134	0	1.63826	4.18803	0.0839965	1	b
0.28078	1.42134	0	1.70212	1.96249	0.0964907	1	b
0.461425	1.42134	0	1.88276	1.79485	0.139108	1	b
0.449704	0.710669	0	1.16037	-0.369272	0.025351	1	b
0.0399466	2.84268	0	2.88262	2.91399	0.547501	1	b
0.894697	0.710669	0	1.60537	1.49395	0.0780538	1	b
1.23543	0	0	1.23543	1.47181	0.0311862	1	b
0.0156977	1.42134	0	1.43704	1.61128	0.0525162	1	b
0.239705	0.710669	0	0.950374	1.5158	0.0136639	1	b
0.858706	0.710669	0	1.56938	3.02713	0.0719237	1	b
0.382642	0	0	0.382642	-1.4568	0.00192454	1	b
0.766486	0.710669	0	1.47715	2.35763	0.0579019	1	b
0.265749	0.710669	0	0.976418	1.00458	0.0147982	1	b
-0.275138	0.710669	0	0.435531	0.104575	0.00235225	1	b
0.484939	2.13201	0	2.61695	3.4232	0.420551	1	b
0.922084	0	0	0.922084	1.92103	0.0125176	1	b
0.923155	0.710669	0	1.63382	0.924624	0.0831753	1	b
1.13728	0	0	1.13728	1.638	0.0237508	1	b
0.70762	0.710669	0	1.41829	1.8606	0.0501398	1	b
0.588918	0.710669	0	1.29959	1.2817	0.0370173	1	b
0.31687	2.84268	0	3.15955	3.82341	0.674628	1	b
0.98834	0.710669	0	1.69901	1.6937	0.0958524	1	b
0.281133	0.710669	0	0.991802	1.15668	0.0155056	1	b
0.709575	0	0	0.709575	0.412575	0.00626792	1	b
0.704652	0.710669	0	1.41532	2.65307	0.0497716	1	b
0.849	1.42134	0	2.27034	1.30065	0.268369	1	b
0.00613914	2.13201	0	2.13815	0.767525	0.218611	1	b
0.82509	1.42134	0	2.24643	1.13317	0.258966	1	b
1.44946	0.710669	0	2.16013	2.86164	0.226499	1	b
0.272228	1.42134	0	1.69357	0.768334	0.0947424	1	b
0.795829	0	0	0.795829	-0.198564	0.00835896	1	b
0.50236	0	0	0.50236	1.15731	0.00301498	1	b
1.02232	1.42134	0	2.44365	2.13046	0.341231	1	b
1.47736	0	0	1.47736	0.961579	0.0579304	1	b
0.0419772	2.13201	0	2.17398	1.77075	0.231551	1	b
0.56537	1.42134	0	1.98671	1.60676	0.168728	1	b
1.41308	0.710669	0	2.12375	1.44144	0.213533	1	b
0.924683	0.710669	0	1.63535	2.21227	0.0834572	1	b
1.05631	0.710669	0	1.76698	2.46278	0.110528	1	b
0.47513	0.710669	0	1.1858	1.08984	0.0272159	1	b
0.190048	2.13201	0	2.32206	1.55757	0.289279	1	b
1.19752	1.42134	0	2.61885	3.92812	0.421449	1	b
1.33979	0.710669	0	2.05045	2.18792	0.188764	1	b
0.524551	0.710669	0	1.23522	0.836565	0.0311687	1	b
1.48895	0	0	1.48895	0.823754	0.0595654	1	b
1.21579	0.710669	0	1.92646	1.04576	0.151098	1	b
0.329069	1.42134	0	1.75041	1.58844	0.106809	1	b
0.821092	0	0	0.821092	1.41276	0.00907754	1	b
0.530497	0	0	0.530497	0.667697	0.00465407	1	c
0.78322	1.42134	0	2.20456	1.89252	0.279209	1	c
1.1258	0.710669	0	1.83647	3.5507	0.151899	1	c
0.283477	0	0	0.283477	0.64723	0.00187834	1	c
0.530111	0.710669	0	1.24078	1.49929	0.0404538	1	c
0.61155	1.42134	0	2.03289	0.913047	0.214222	1	c
0.456824	1.42134	0	1.87816	0.759347	0.164006	1	c
0.575007	0	0	0.575007	-0.318367	0.0054336	1	c
0.0184163	2.13201	0	2.15042	2.94568	0.257729	1	c
1.04798	0.710669	0	1.75865	0.733992	0.13093	1	c
-0.139579	2.13201	0	1.99243	2.80075	0.200296	1	c
1.29503	1.42134	0	2.71637	1.39872	0.512346	1	c
0.444005	0.710669	0	1.15467	1.85227	0.0322214	1	c
0.523894	0.710669	0	1.23456	0.0695848	0.0398071	1	c
0.711304	1.42134	0	2.13264	1.0976	0.250865	1	c
0.590679	0.710669	0	1.30135	2.61372	0.04721	1	c
1.15889	1.42134	0	2.58023	3.21745	0.447122	1	c
0.440053	0.710669	0	1.15072	1.49307	0.0318795	1	c
0.270534	1.42134	0	1.69187	1.28691	0.114606	1	c
0.865021	0.710669	0	1.57569	2.38074	0.0897559	1	c
1.33741	0	0	1.33741	0.773617	0.0516447	1	c
1.499	0	0	1.499	1.02655	0.0757034	1	c
1.42934	0	0	1.42934	1.17852	0.0644513	1	c
-0.181904	1.42134	0	1.23943	0.542296	0.0403131	1	c
1.46636	0.710669	0	2.17703	1.81961	0.268179	1	c
0.717745	0.710669	0	1.42841	1.0961	0.0643108	1	c
0.336386	0.710669	0	1.04706	0.76377	0.0239271	1	c
1.22017	1.42134	0	2.6415	3.81551	0.476408	1	c
0.598433	0	0	0.598433	-0.114431	0.0058888	1	c
0.801587	0	0	0.801587	0.990552	0.0114779	1	c
0.580058	0.710669	0	1.29073	2.16055	0.0459639	1	c
-0.175725	1.42134	0	1.24561	2.53672	0.0409624	1	c
0.755806	0.710669	0	1.46648	1.12587	0.0702759	1	c
0.0586258	0.710669	0	0.769295	0.474912	0.0103601	1	c
0.639146	0.710669	0	1.34982	0.017215	0.0532441	1	c
0.825721	0.710669	0	1.53639	1.9793	0.0823295	1	c
0.492497	1.42134	0	1.91384	1.69852	0.174847	1	c
0.0488922	0	0	0.0488922	0.437124	0.000735592	1	c
0.361466	1.42134	0	1.7828	2.4589	0.137214	1	c
0.702976	0.710669	0	1.41364	1.57785	0.0621051	1	c
0.243382	0.710669	0	0.954051	0.791789	0.0182808	1	c
1.02784	0.710669	0	1.73851	1.09564	0.125846	1	c
1.19894	0	0	1.19894	1.82933	0.0362618	1	c
0.953481	0	0	0.953481	0.310847	0.0182501	1	c
1.02165	0	0	1.02165	1.07993	0.0222558	1	c
0.865149	0.710669	0	1.57582	-0.0424982	0.0897809	1	c
0.268114	1.42134	0	1.68945	2.18435	0.114042	1	c
0.499361	0	0	0.499361	1.67451	0.00416973	1	c
0.0399466	2.84268	0	2.88262	3.39875	0.591382	1	c
0.899069	0.710669	0	1.60974	1.06144	0.0965829	1	c
1.76212	0.710669	0	2.47279	2.00612	0.396553	1	c
-0.0185583	1.42134	0	1.40278	0.977646	0.0605204	1	c
0.397436	0.710669	0	1.1081	2.87198	0.0283792	1	c
0.18937	1.42134	0	1.61071	1.74784	0.0967828	1	c
0.533514	0	0	0.533514	0.488463	0.00470357	1	c
0.0231215	1.42134	0	1.44446	0.89239	0.0667758	1	c
0.694596	0	0	0.694596	0.97555	0.0081312	1	c
0.525534	0	0	0.525534	1.1798	0.00457365	1	c
0.692766	2.13201	0	2.82477	3.21285	0.564134	1	c
0.664591	0.710669	0	1.37526	1.13611	0.0566482	1	c
0.434436	1.42134	0	1.85577	2.57912	0.157429	1	c
-0.0660341	1.42134	0	1.3553	0.55693	0.0539643	1	c
0.31687	2.84268	0	3.15955	4.53091	0.713786	1	c
1.02024	0.710669	0	1.73091	0.689648	0.123965	1	c
0.352277	1.42134	0	1.77362	0.684347	0.1348	1	c
0.258449	1.42134	0	1.67979	0.187407	0.111813	1	c
0.989433	0.710669	0	1.7001	2.44759	0.116536	1	c
1.4517	0.710669	0	2.16237	1.28802	0.262394	1	c
0.849	1.42134	0	2.27034	1.99905	0.306428	1	c
0.8778	0	0	0.8778	0.86263	0.0145392	1	c
0.272228	1.42134	0	1.69357	1.81871	0.115001	1	c
1.29436	0.710669	0	2.00503	2.96063	0.204574	1	c
0.72987	1.42134	0	2.15121	1.32014	0.258034	1	c
0.457022	0.710669	0	1.16769	1.22495	0.0333691	1	c
1.19023	0	0	1.19023	1.61613	0.0354355	1	c
-0.126752	1.42134	0	1.29459	2.64594	0.0464136	1	c
-0.310052	1.42134	0	1.11129	1.46318	0.028629	1	c
1.04838	0	0	1.04838	2.08003	0.024017	1	c
0.874825	0.710669	0	1.58549	2.07996	0.0916838	1	c
0.405324	0.710669	0	1.11599	1.81642	0.0290018	1	c
0.924541	0.710669	0	1.63521	1.11143	0.101934	1	c
1.33006	0	0	1.33006	1.5802	0.0507149	1	c
0.57043	1.42134	0	1.99177	0.760212	0.200073	1	c
1.19752	1.42134	0	2.61885	3.9873	0.465559	1	c
0.776542	0	0	0.776542	1.26921	0.0106023	1	c
1.33979	0.710669	0	2.05045	2.28984	0.220439	1	c
0.362515	1.42134	0	1.78385	1.44323	0.137491	1	c
0.815324	0	0	0.815324	1.49029	0.0119843	1	c
0.000831839	1.42134	0	1.42217	0.519631	0.063371	1	c
0.213706	0.710669	0	0.924375	0.795526	0.016737	1	c
0.0273543	2.13201	0	2.15936	1.42096	0.261216	1	c
0.95034	0.710669	1	1.66101	0.952624	0.110328	1	d
1.1258	0.710669	0	1.83647	2.24877	0.155396	1	d
0.456824	1.42134	0	1.87816	1.99568	0.167682	1	d
1.39671	0.710669	0	2.10738	1.02419	0.24591	1	d
1.28016	1.42134	0	2.7015	1.84421	0.511098	1	d
0.546241	1.42134	0	1.96758	2.18261	0.196077	1	d
0.826857	1.42134	0	2.24819	2.838	0.302265	1	d
1.04428	0	0	1.04428	2.37911	0.0245774	1	d
0.375665	0	0	0.375665	0.510977	0.0027843	1	d
0.7453	0	0	0.7453	0.618276	0.00997812	1	d
0.758083	1.42134	0	2.17942	2.59415	0.274023	1	d
0.200135	0.710669	0	0.910804	1.43343	0.0166716	1	d
0.20343	1.42134	0	1.62477	2.60957	0.102325	1	d
0.482487	0	0	0.482487	1.25398	0.00410196	1	d
0.89363	0	0	0.89363	-0.042959	0.015833	1	d
0.0749636	2.13201	0	2.20697	1.86201	0.285179	1	d
0.582869	1.42134	0	2.00421	1.12919	0.208504	1	d
0.815223	0	0	0.815223	1.02968	0.0124486	1	d
0.703094	1.42134	0	2.12443	2.47943	0.252421	1	d
0.603551	0.710669	0	1.31422	2.69948	0.050267	1	d
-0.00190969	2.84268	0	2.84077	3.37832	0.57749	1	d
0.711304	1.42134	1	2.13264	1.3873	0.255588	1	d
0.590679	0.710669	0	1.30135	0.945993	0.0486822	1	d
1.13429	0	0	1.13429	1.29834	0.0315223	1	d
0.52983	1.42134	0	1.95117	2.95291	0.190658	1	d
1.15889	1.42134	0	2.58023	3.77386	0.452965	1	d
0.459057	0.710669	0	1.16973	1.08062	0.0346682	1	d
1.1356	0	0	1.1356	1.44658	0.0316342	1	d
1.499	0	0	1.499	1.16438	0.0778304	1	d
1.32932	0	0	1.32932	2.03339	0.0521776	1	d
1.46636	0.710669	0	2.17703	2.53067	0.273065	1	d
1.00358	1.42134	0	2.42492	2.95731	0.380126	1	d
1.06113	0	0	1.06113	2.76322	0.0257699	1	d
0.432662	0.710669	0	1.14333	1.8599	0.0323014	1	d
0.458541	1.42134	0	1.87988	3.0278	0.168201	1	d
1.22017	1.42134	0	2.6415	2.50766	0.48229	1	d
0.802167	0.710669	0	1.51284	0.268585	0.0802838	1	d
0.401016	1.42134	0	1.82235	2.64479	0.151376	1	d
1.93689	0.710669	0	2.64756	4.0062	0.485193	1	d
0.205919	0.710669	0	0.916588	0.892011	0.0169624	1	d
0.927988	0	0	0.927988	0.992581	0.0175484	1	d
1.18662	0	0	1.18662	1.8356	0.0362565	1	d
0.322137	0	0	0.322137	2.26275	0.00227985	1	d
0.930347	1.42134	0	2.35169	1.82909	0.347046	1	d
0.795517	0	0	0.795517	-0.587399	0.0117038	1	d
0.886052	0.710669	0	1.59672	1.07304	0.0964274	1	d
0.298223	0.710669	0	1.00889	0.954144	0.022224	1	d
0.83182	0	0	0.83182	0.705499	0.0131075	1	d
0.702976	0.710669	0	1.41364	0.364338	0.0639322	1	d
0.233882	1.42134	0	1.65522	1.67188	0.10902	1	d
0.286269	2.13201	0	2.41828	3.21251	0.377086	1	d
1.08752	0	0	1.08752	0.530029	0.0277344	1	d
0.279854	1.42134	0	1.70119	0.590625	0.119715	1	d
0.129581	1.42134	0	1.55092	1.57194	0.0873401	1	d
0.725757	1.42134	0	2.1471	1.23336	0.261214	1	d
1.05883	1.42134	0	2.48017	0.557151	0.405697	1	d
0.702046	0.710669	0	1.41272	0.290823	0.0637923	1	d
0.166456	1.42134	0	1.58779	1.44744	0.0946038	1	d
1.15627	0.710669	0	1.86694	1.6614	0.164314	1	d
-0.775471	2.13201	0	1.35654	1.05672	0.0557678	1	d
0.0399466	2.84268	0	2.88262	3.42305	0.597106	1	d
0.401515	0.710669	0	1.11218	-0.511861	0.0296817	1	d
1.38251	0.710669	0	2.09318	1.9319	0.240556	1	d
0.657145	0.710669	0	1.36781	2.62688	0.0573113	1	d
0.0655003	0.710669	0	0.776169	1.6067	0.0110104	1	d
0.858706	0.710669	1	1.56938	2.40935	0.0909218	1	d
0.18937	1.42134	0	1.61071	1.98654	0.0993366	1	d
1.76484	0	0	1.76484	2.45435	0.135712	1	d
0.315835	1.42134	0	1.73717	1.67253	0.128587	1	d
0.944509	0.710669	0	1.65518	1.36628	0.109011	1	d
1.36273	0.710669	0	2.0734	3.072	0.233208	1	d
0.692766	2.13201	1	2.82477	2.95805	0.56994	1	d
1.78098	0	0	1.78098	1.01854	0.139991	1	d
0.31687	2.84268	0	3.15955	4.1806	0.718787	1	d
0.881369	0.710669	1	1.59204	2.97151	0.0954678	1	d
0.292769	0	0	0.292769	-0.322172	0.00203972	1	d
0.615864	0.710669	0	1.32653	1.69372	0.051821	1	d
1.53843	0	0	1.53843	1.24827	0.084977	1	d
-0.162333	0.710669	0	0.548336	1.22528	0.00516941	1	d
0.10985	1.42134	0	1.53119	2.04407	0.0836284	1	d
0.372868	1.42134	0	1.79421	1.1561	0.143566	1	d
1.10884	0.710669	0	1.81951	2.18678	0.150575	1	d
1.44946	0.710669	0	2.16013	2.31625	0.266343	1	d
0.565029	0	0	0.565029	0.271797	0.00547657	1	d
0.932043	0	0	0.932043	2.39164	0.017761	1	d
1.29436	0.710669	0	2.00503	0.957918	0.208789	1	d
0.077967	0	0	0.077967	0.950885	0.000872413	1	d
0.925428	0	0	0.925428	0.513273	0.0174154	1	d
-0.279393	0.710669	0	0.431276	-0.490539	0.00341305	1	d
0.878714	0	0	0.878714	1.47035	0.0151343	1	d
1.12927	0.710669	0	1.83994	0.914716	0.156396	1	d
1.62659	0	0	1.62659	1.99892	0.102718	1	d
0.0419772	2.13201	0	2.17398	1.90705	0.271847	1	d
0.56537	1.42134	0	1.98671	2.88353	0.20251	1	d
0.425433	0.710669	1	1.1361	0.735802	0.0316769	1	d
0.452501	0.710669	1	1.16317	0.605575	0.0340675	1	d
0.464777	0	1	0.464777	0.675879	0.00385079	1	d
0.924683	0.710669	0	1.63535	2.31743	0.104617	1	d
1.05631	0.710669	0	1.76698	0.768625	0.136274	1	d
0.741706	0	0	0.741706	-0.306982	0.0098636	1	d
0.740918	0.710669	0	1.45159	1.95556	0.0698513	1	d
0.190048	2.13201	0	2.32206	1.3348	0.333969	1	d
1.33006	0	0	1.33006	1.31138	0.0522734	1	d
0.57043	1.42134	0	1.99177	2.3217	0.204232	1	d
1.19752	1.42134	1	2.61885	2.53798	0.47143	1	d
1.21579	0.710669	0	1.92646	1.34319	0.182673	1	d
0.782027	0	0	0.782027	1.76099	0.0112165	1	d
1.19018	0.710669	0	1.90085	1.98737	0.174623	1	d
-0.697345	0.710669	0	0.0133239	0.345383	0.000667458	1	d
-0.279627	1.42134	0	1.14171	0.19033	0.024416	1	e
0.0242862	0.710669	0	0.734955	1.42819	0.00695203	1	e
0.203437	0.710669	0	0.914106	-0.0226182	0.0124143	1	e
0.785088	0	0	0.785088	-1.09428	0.00821144	1	e
0.629933	0.710669	0	1.3406	0.957967	0.0417598	1	e
0.316745	0	0	0.316745	0.713275	0.0015223	1	e
1.39671	0.710669	1	2.80574	1.99378	0.513242	1	e
1.28016	1.42134	0	2.7015	2.18516	0.463235	1	e
0.621261	0	0	0.621261	-0.0901072	0.00470751	1	e
-0.0407519	1.42134	0	1.38059	0.864999	0.0462375	1	e
0.758083	1.42134	0	2.17942	0.802355	0.235516	1	e
-0.139579	2.13201	0	1.99243	2.54894	0.172097	1	e
0.983025	0	1	1.47454	-1.01185	0.0582797	1	e
1.29503	1.42134	0	2.71637	1.96322	0.470348	1	e
0.575022	0.710669	0	1.28569	1.67622	0.0361897	1	e
0.367626	0	0	0.367626	-0.831189	0.00185427	1	e
1.54738	0	0	1.54738	1.48494	0.0692122	1	e
0.580467	0.710669	0	1.29114	-0.630052	0.0367134	1	e
1.61436	0.710669	0	2.32503	2.76501	0.292701	1	e
0.902211	0	0	0.902211	1.65425	0.011961	1	e
-0.00190969	2.84268	0	2.84077	3.32066	0.530038	1	e
0.480588	0.710669	0	1.19126	0.728807	0.0280403	1	e
-0.0647637	0.710669	0	0.645905	1.63012	0.00513008	1	e
1.15889	1.42134	0	2.58023	1.9527	0.405831	1	e
1.65766	0	1	2.48649	2.21849	0.362744	1	e
0.217071	0	0	0.217071	0.344141	0.00102396	1	e
0.270534	1.42134	0	1.69187	2.24036	0.0954808	1	e
0.317428	1.42134	0	1.73877	1.26561	0.105415	1	e
0.721305	0.710669	0	1.43197	1.06843	0.0525495	1	e
0.33608	0.710669	0	1.04675	1.81079	0.018563	1	e
1.499	0	0	1.499	1.18678	0.0617891	1	e
1.46636	0.710669	0	2.17703	1.56726	0.234632	1	e
0.979968	1.42134	0	2.40131	1.9396	0.325029	1	e
2.22504	0	0	2.22504	2.51109	0.252744	1	e
0.412769	0.710669	0	1.12344	-0.0707539	0.0231825	1	e
0.0689067	0	1	0.10336	0.764686	0.000640766	1	e
1.90914	0	1	2.86371	2.8818	0.541016	1	e
1.93689	0.710669	1	3.616	5.06092	0.843425	1	e
0.165531	1.42134	0	1.58687	1.3862	0.0757649	1	e
0.981079	0	0	0.981079	1.32832	0.0152539	1	e
0.755806	0.710669	0	1.46648	2.14996	0.0571582	1	e
1.18073	0.710669	1	2.48177	2.19565	0.360614	1	e
0.930347	1.42134	1	2.81686	1.74374	0.518578	1	e
-0.031668	1.42134	0	1.38967	1.51373	0.0473067	1	e
0.492497	1.42134	0	1.91384	1.77692	0.149047	1	e
0.627639	0	0	0.627639	0.98095	0.00481379	1	e
0.703943	1.42134	1	2.47725	3.47357	0.358582	1	e
0.534677	0.710669	0	1.24535	-0.115305	0.0324973	1	e
1.02784	0.710669	0	1.73851	1.63896	0.105358	1	e
0.725689	0.710669	0	1.43636	1.05139	0.0531182	1	e
0.286269	2.13201	0	2.41828	3.52989	0.332416	1	e
0.27783	0.710669	1	1.12741	1.43026	0.0234463	1	e
0.551465	0	1	0.827197	1.47443	0.00941988	1	e
0.725757	1.42134	0	2.1471	3.55262	0.223712	1	e
0.166456	1.42134	0	1.58779	3.75848	0.0759238	1	e
1.61987	0.710669	1	3.14047	3.16204	0.668641	1	e
1.15627	0.710669	0	1.86694	1.09211	0.136323	1	e
0.599917	1.42134	0	2.02125	2.41291	0.181092	1	e
0.0399466	2.84268	0	2.88262	3.44794	0.550037	1	e
1.38251	0.710669	0	2.09318	1.96605	0.204792	1	e
0.466272	0.710669	0	1.17694	1.04269	0.0269497	1	e
0.556703	0.710669	1	1.54572	1.7049	0.0689467	1	e
0.315835	1.42134	0	1.73717	2.00273	0.105066	1	e
0.986135	0.710669	0	1.6968	2.44779	0.096492	1	e
-0.0068544	0	1	-0.0102816	1.27054	0.000394119	1	e
1.36273	0.710669	0	2.0734	2.13414	0.198099	1	e
0.484939	2.13201	0	2.61695	2.74392	0.423056	1	e
-0.0928852	1.42134	1	1.28201	0.724305	0.0358392	1	e
0.922084	0	1	1.38313	0.954108	0.0465345	1	e
1.26956	0	0	1.26956	0.983137	0.0346741	1	e
-0.274425	0	0	-0.274425	0.871373	0.000118979	1	e
0.31687	2.84268	0	3.15955	3.15137	0.67693	1	e
0.765188	1.42134	0	2.18653	2.48537	0.238156	1	e
1.06197	0.710669	0	1.77264	1.63257	0.113042	1	e
1.04073	0	0	1.04073	1.27589	0.0182361	1	e
1.4517	0.710669	0	2.16237	1.63059	0.229247	1	e
0.265647	1.42134	1	1.81981	2.14093	0.124307	1	e
0.238652	0.710669	0	0.949321	0.315659	0.0138444	1	e
0.77069	0	1	1.15603	0.664609	0.0254209	1	e
0.00613914	2.13201	1	2.14122	3.64437	0.221602	1	e
1.10884	0.710669	1	2.37394	2.20656	0.31326	1	e
0.728549	0	0	0.728549	0.472266	0.00680406	1	e
0.952468	1.42134	0	2.37381	3.05874	0.313204	1	e
0.723524	0.710669	0	1.43419	2.07634	0.0528368	1	e
0.676569	0	0	0.676569	-0.0790201	0.00570278	1	e
0.478701	0.710669	0	1.18937	0.459129	0.0278944	1	e
1.62659	0	0	1.62659	1.60122	0.0828236	1	e
1.40956	0	0	1.40956	1.47946	0.0497176	1	e
1.01893	0	0	1.01893	0.266404	0.017093	1	e
0.0419772	2.13201	0	2.17398	3.33701	0.233507	1	e
1.16217	0	0	1.16217	0.81868	0.0258617	1	e
0.593373	0.710669	0	1.30404	1.19451	0.0379793	1	e
0.386683	0.710669	0	1.09735	0.779963	0.021513	1	e
1.41308	0.710669	0	2.12375	2.85793	0.215402	1	e
0.924683	0.710669	0	1.63535	1.72153	0.0844445	1	e
0.740918	0.710669	1	1.82205	3.33683	0.12486	1	e
0.908468	0	0	0.908468	0.0852	0.0121976	1	e
0.726631	0.710669	0	1.4373	1.73366	0.0532411	1	e
-0.0331895	1.42134	1	1.37155	1.28465	0.0451937	1	e
0.766392	0.710669	0	1.47706	2.1331	0.0586343	1	e
0.25869	1.42134	0	1.68003	2.40596	0.0930843	1	e
0.933041	0	0	0.933041	1.99041	0.0129283	1	f
0.78322	1.42134	0	2.20456	2.69564	0.242704	1	f
0.327213	1.42134	0	1.74855	2.66004	0.106272	1	f
0.835766	1.42134	1	3.09287	2.58617	0.644968	1	f
1.04708	0	0	1.04708	1.51621	0.0182609	1	f
0.761983	0.710669	1	2.23464	3.83233	0.254171	1	f
0.330931	1.42134	1	2.0832	2.58074	0.199411	1	f
1.876	0	0	1.876	2.06792	0.137161	1	f
1.15331	0.710669	0	1.86398	0.736882	0.134009	1	f
0.530564	0.710669	0	1.24123	-0.402936	0.0316315	1	f
1.59503	0.710669	0	2.3057	1.44437	0.282352	1	f
0.0184163	2.13201	0	2.15042	2.29992	0.222791	1	f
1.29503	1.42134	0	2.71637	3.79753	0.467527	1	f
0.450379	2.13201	0	2.58239	1.90224	0.404088	1	f
0.830483	0.710669	0	1.54115	2.19718	0.0672905	1	f
0.513562	0.710669	0	1.22423	1.52843	0.0302038	1	f
0.0527983	1.42134	0	1.47414	0.128339	0.0574028	1	f
0.242133	1.42134	0	1.66347	1.91984	0.0886646	1	f
0.726069	0.710669	0	1.43674	1.66115	0.052404	1	f
0.963281	0	1	1.92656	2.347	0.150966	1	f
0.446131	1.42134	0	1.86747	2.35948	0.134918	1	f
0.696504	0	0	0.696504	2.55067	0.0059835	1	f
1.15889	1.42134	0	2.58023	2.37695	0.403082	1	f
0.780219	0.710669	0	1.49089	1.11298	0.0597601	1	f
0.746836	0.710669	0	1.4575	1.65257	0.0551352	1	f
1.499	0	0	1.499	1.59395	0.0609292	1	f
0.979968	1.42134	0	2.40131	2.82678	0.32248	1	f
0.519904	0.710669	0	1.23057	0.726015	0.0307299	1	f
0.964159	0	1	1.92832	1.22028	0.151461	1	f
1.27256	0	1	2.54513	2.2422	0.386812	1	f
1.90914	0	1	3.81829	3.88287	0.893447	1	f
1.18719	0	1	2.37437	1.81569	0.310936	1	f
-0.0736164	1.42134	0	1.34772	1.13628	0.0418919	1	f
1.20456	0.710669	1	3.11979	3.75955	0.656958	1	f
0.801587	0	1	1.60317	2.72947	0.0775694	1	f
0.639148	0.710669	1	1.98897	2.46827	0.169239	1	f
1.93689	0.710669	0	2.64756	2.68947	0.434737	1	f
-0.775823	2.13201	0	1.35618	1.12031	0.0428113	1	f
0.42848	0.710669	0	1.13915	0.648309	0.0238387	1	f
0.502456	0	0	0.502456	0.0210904	0.0030097	1	f
0.407662	0.710669	1	1.52599	0.402987	0.064946	1	f
0.799054	1.42134	0	2.22039	2.03442	0.248705	1	f
0.505643	0.710669	1	1.72196	1.33174	0.100516	1	f
0.0412138	1.42134	0	1.46255	0.548969	0.0558158	1	f
0.94882	0.710669	0	1.65949	2.449	0.0878972	1	f
0.165261	1.42134	0	1.5866	1.98094	0.0747122	1	f
1.02784	0.710669	1	2.76635	1.8185	0.491496	1	f
1.14029	0	1	2.28058	3.6695	0.272219	1	f
0.286269	2.13201	0	2.41828	2.69314	0.329843	1	f
0.197583	0.710669	0	0.908252	0.102548	0.0119666	1	f
0.80817	0	1	1.61634	0.677337	0.0798972	1	f
1.05883	1.42134	0	2.48017	2.15468	0.357245	1	f
0.179516	1.42134	0	1.60085	2.49453	0.0771645	1	f
1.61987	0.710669	0	2.33053	2.2795	0.292542	1	f
1.15627	0.710669	0	1.86694	1.4847	0.134779	1	f
0.0734345	1.42134	0	1.49477	1.47163	0.0603176	1	f
0.461425	1.42134	0	1.88276	1.32096	0.138955	1	f
-0.775471	2.13201	0	1.35654	2.01207	0.0428499	1	f
0.0399466	2.84268	1	2.92257	3.34951	0.566217	1	f
0.809847	0.710669	0	1.52052	-1.36267	0.0641146	1	f
0.691338	0.710669	0	1.40201	2.15016	0.0480772	1	f
0.938739	0	1	1.87748	1.95458	0.13755	1	f
0.951827	0.710669	0	1.6625	2.00784	0.0884763	1	f
1.23543	0	0	1.23543	-0.425266	0.0311378	1	f
0.554531	0.710669	0	1.2652	0.543005	0.0337383	1	f
0.228823	0.710669	0	0.939492	0.592813	0.0131893	1	f
1.22936	0	0	1.22936	0.825209	0.0306286	1	f
1.76212	0.710669	0	2.47279	3.0107	0.353935	1	f
0.844467	0	1	1.68893	3.11107	0.0936897	1	f
0.998106	0	1	1.99621	2.14497	0.17145	1	f
1.62909	0	0	1.62909	2.00326	0.0822023	1	f
0.536128	1.42134	0	1.95747	1.73629	0.159845	1	f
1.25088	0	1	2.50176	1.9966	0.366988	1	f
0.640737	0	0	0.640737	0.582493	0.00493642	1	f
0.484939	2.13201	1	3.10189	2.4341	0.649001	1	f
0.683838	0.710669	0	1.39451	1.62707	0.0471815	1	f
1.21718	0.710669	0	1.92785	1.97522	0.151329	1	f
1.78098	0	1	3.56196	3.46665	0.825488	1	f
0.31687	2.84268	1	3.47642	3.25583	0.79772	1	f
0.942861	0	1	1.88572	2.23119	0.139745	1	f
1.234	0.710669	0	1.94467	1.66934	0.156128	1	f
1.4517	0.710669	1	3.61407	3.57165	0.841156	1	f
0.849	1.42134	0	2.27034	1.63307	0.268142	1	f
0.82509	1.42134	0	2.24643	2.23099	0.258743	1	f
0.860473	0.710669	1	2.43161	1.9966	0.335678	1	f
0.401668	0	0	0.401668	-0.101758	0.00206501	1	f
0.72987	1.42134	1	2.88108	3.72738	0.546491	1	f
0.56537	1.42134	1	2.55208	1.50509	0.390019	1	f
0.363766	0.710669	0	1.07443	1.53333	0.0197883	1	f
0.437934	0.710669	0	1.1486	1.26931	0.024485	1	f
0.214826	0.710669	0	0.925495	1.34669	0.0126287	1	f
-0.321531	1.42134	0	1.09981	0.729925	0.0213008	1	f
0.661018	0.710669	0	1.37169	1.44656	0.0445381	1	f
1.09741	0.710669	1	2.90549	3.14698	0.558116	1	f
0.603733	0	0	0.603733	-0.0650353	0.00433501	1	f
1.36211	0	1	2.72422	1.91172	0.471287	1	f
0.41738	0	0	0.41738	0.155493	0.00219187	1	f
1.02923	0.710669	0	1.7399	1.72639	0.104374	1	f
1.21579	0.710669	0	1.92646	2.80463	0.150936	1	f
1.19018	0.710669	1	3.09103	2.18427	0.644143	1	f
0.295153	1.42134	0	1.71649	2.50678	0.099362	1	f
1.09172	0	0	1.09172	0.500971	0.0208086	1	f
0.556288	0	0	0.556288	0.863866	0.00366009	1	f
0.821092	0	0	0.821092	0.480472	0.00906068	1	f
0.607794	0.710669	0	1.31846	0.394836	0.0388352	1	f
-0.279627	1.42134	0	1.14171	1.94871	0.0321714	1	g
0.835766	1.42134	0	2.2571	1.77305	0.30607	1	g
0.530111	0.710669	0	1.24078	2.2524	0.0417676	1	g
0.930066	0	0	0.930066	0.765508	0.0176636	1	g
0.61155	1.42134	0	2.03289	2.31138	0.218595	1	g
0.761983	0.710669	0	1.47265	1.77388	0.0733355	1	g
1.39671	0.710669	1	2.10738	1.59252	0.245958	1	g
0.444597	0.710669	0	1.15527	1.03323	0.0333657	1	g
-0.287804	1.42134	0	1.13353	1.19268	0.0314682	1	g
0.750342	0.710669	0	1.46101	0.227297	0.0714052	1	g
1.02725	0.710669	0	1.73792	1.88539	0.128808	1	g
0.318648	0	0	0.318648	2.69323	0.00225109	1	g
0.758083	1.42134	0	2.17942	2.80773	0.274073	1	g
0.511818	0.710669	0	1.22249	1.35634	0.0398393	1	g
-0.139579	2.13201	0	1.99243	2.96546	0.2045	1	g
0.450379	2.13201	0	2.58239	2.11254	0.454053	1	g
0.427849	0.710669	0	1.13852	0.21991	0.0318953	1	g
1.61436	0.710669	0	2.32503	2.23112	0.335326	1	g
-0.0317107	0.710669	0	0.678958	-0.165628	0.00804459	1	g
0.707528	0.710669	0	1.4182	0.411049	0.06464	1	g
-0.245663	1.42134	0	1.17568	0.958002	0.0352326	1	g
-0.00190969	2.84268	0	2.84077	1.15857	0.577548	1	g
0.690107	0	0	0.690107	-0.138583	0.00834504	1	g
0.52983	1.42134	1	1.95117	2.4625	0.190698	1	g
0.0675363	1.42134	0	1.48887	1.68964	0.0760917	1	g
1.15889	1.42134	0	2.58023	1.65833	0.453024	1	g
0.541781	0.710669	0	1.25245	0.655899	0.0430368	1	g
1.41749	0.710669	1	2.12816	1.387	0.253905	1	g
0.899004	0.710669	0	1.60967	1.62617	0.0991453	1	g
1.11356	0	0	1.11356	0.494851	0.0298034	1	g
0.708358	0.710669	0	1.41903	0.5945	0.0647662	1	g
0.366949	0	0	0.366949	0.3133	0.00269708	1	g
1.32594	0	0	1.32594	2.66927	0.0517617	1	g
0.317428	1.42134	0	1.73877	3.44273	0.129022	1	g
0.169405	0.710669	0	0.880074	1.9869	0.0152026	1	g
1.00358	1.42134	0	2.42492	3.2542	0.380183	1	g
2.22504	0	0	2.22504	2.87784	0.292663	1	g
0.915966	0	0	0.915966	0.0503833	0.0169373	1	g
0.426786	0.710669	1	1.13746	1.13683	0.0318038	1	g
-0.315044	0.710669	0	0.395625	0.0621399	0.00299819	1	g
0.458541	1.42134	1	1.87988	2.83572	0.168239	1	g
0.576055	1.42134	0	1.99739	2.73323	0.2062	1	g
1.22017	1.42134	0	2.6415	1.41488	0.482349	1	g
1.14804	0	0	1.14804	1.90487	0.0327247	1	g
0.909175	0.710669	1	1.61984	0.768716	0.101298	1	g
0.70692	0.710669	0	1.41759	2.26401	0.0645476	1	g
0.0761379	0	0	0.0761379	-1.5005	0.000866337	1	g
0.612747	0	0	0.612747	0.44838	0.00644861	1	g
0.755806	0.710669	0	1.46648	0.778332	0.0723063	1	g
1.0501	0	0	1.0501	1.09966	0.0249932	1	g
0.126848	0.710669	1	0.837517	1.30697	0.0133456	1	g
0.930347	1.42134	0	2.35169	2.05172	0.347101	1	g
-0.031668	1.42134	0	1.38967	0.913923	0.0604161	1	g
-0.708101	0.710669	0	0.00256773	0.562175	0.000638354	1	g
0.96543	0	0	0.96543	0.00788145	0.0196032	1	g
1.3266	0	0	1.3266	0.929614	0.0518454	1	g
0.584914	0.710669	0	1.29558	1.78159	0.0480006	1	g
-0.205263	0	0	-0.205263	-1.33306	0.000258911	1	g
0.534677	0.710669	0	1.24535	0.77818	0.0422605	1	g
-0.465366	0.710669	1	0.245303	-0.147224	0.00170057	1	g
0.286269	2.13201	0	2.41828	2.38106	0.377143	1	g
-0.266844	0.710669	0	0.443825	0.195863	0.0035731	1	g
1.5294	0	0	1.5294	2.67716	0.0833203	1	g
0.551465	0	0	0.551465	0.734651	0.00522803	1	g
0.615347	0.710669	0	1.32602	1.34241	0.051771	1	g
0.14285	0.710669	1	0.853519	-0.895799	0.0140195	1	g
1.05883	1.42134	0	2.48017	1.51922	0.405755	1	g
1.1498	0	0	1.1498	1.37232	0.0328794	1	g
1.16524	0	0	1.16524	0.866159	0.034268	1	g
1.61987	0.710669	0	2.33053	2.07512	0.337746	1	g
0.413608	0.710669	0	1.12428	0.988894	0.0306874	1	g
-0.775471	2.13201	0	1.35654	2.02609	0.0557847	1	g
0.29006	0.710669	0	1.00073	2.08971	0.0217166	1	g
0.599917	1.42134	0	2.02125	2.69138	0.214486	1	g
0.899069	0.710669	1	1.60974	1.17513	0.099159	1	g
0.445886	0.710669	0	1.15655	1.3821	0.0334811	1	g
0.894697	0.710669	0	1.60537	2.19808	0.098244	1	g
1.76212	0.710669	0	2.47279	4.03515	0.402312	1	g
0.473218	1.42134	0	1.89456	1.7437	0.172718	1	g
-0.461749	1.42134	0	0.95959	-0.209327	0.0192709	1	g
0.683838	0.710669	0	1.39451	1.0362	0.0611167	1	g
0.692766	2.13201	1	2.82477	3.25233	0.569999	1	g
0.147618	0.710669	0	0.858287	1.36445	0.0142259	1	g
0.335363	0.710669	0	1.04603	1.33999	0.0247082	1	g
0.318847	0.710669	1	1.02952	1.03314	0.0235798	1	g
1.01695	0.710669	0	1.72762	2.44915	0.126219	1	g
0.765188	1.42134	0	2.18653	2.23986	0.276929	1	g
0.523259	0	0	0.523259	1.47601	0.00473883	1	g
0.0619557	0	0	0.0619557	-0.384276	0.000817275	1	g
0.615864	0.710669	0	1.32653	1.37177	0.0518369	1	g
0.928315	0	0	0.928315	1.01401	0.017572	1	g
1.53843	0	0	1.53843	1.68472	0.0850003	1	g
0.316057	0.710669	0	1.02673	1.69921	0.0233935	1	g
1.4517	0.710669	0	2.16237	1.40423	0.267277	1	g
1.12545	0	0	1.12545	0.798963	0.0307855	1	g
0.265647	1.42134	0	1.68699	2.41573	0.116363	1	g
0.372868	1.42134	0	1.79421	3.1766	0.1436	1	g
0.849	1.42134	0	2.27034	2.69756	0.311681	1	g
1.44946	0.710669	0	2.16013	2.94656	0.266392	1	g
1.29436	0.710669	1	2.00503	2.0583	0.208832	1	g
0.190974	0.710669	0	0.901643	0.956745	0.0162257	1	g
0.464588	0.710669	0	1.17526	1.22224	0.0351934	1	g
0.566803	0.710669	0	1.27747	2.91713	0.0458633	1	g
0.72987	1.42134	0	2.15121	2.72453	0.262875	1	g
0.56537	1.42134	0	1.98671	2.71023	0.202552	1	g
0.0589295	0.710669	0	0.769599	0.777584	0.0107875	1	g
0.158002	0.710669	0	0.868671	-1.07165	0.0146845	1	g
0.645375	0	0	0.645375	0.335234	0.00719624	1	g
0.924683	0.710669	0	1.63535	0.272349	0.104644	1	g
1.07833	0	0	1.07833	2.30698	0.0270458	1	g
1.36956	0	0	1.36956	1.45277	0.057571	1	g
0.130857	0	1	0.130857	-0.794439	0.0010821	1	g
0.190048	2.13201	0	2.32206	2.30067	0.334024	1	g
1.02923	0.710669	0	1.7399	1.43016	0.129309	1	g
1.48895	0	0	1.48895	1.52001	0.0761049	1	g
1.21579	0.710669	0	1.92646	2.34316	0.182713	1	g
0.645664	1.42134	0	2.067	1.40485	0.230902	1	g
0.413988	1.42134	0	1.83533	1.43072	0.155105	1	g
-0.185796	0.710669	1	0.524873	0.423405	0.00476568	1	g
0.537955	0.710669	0	1.24862	0.886303	0.0426174	1	g
0.78322	1.42134	1	2.59617	1.51088	0.394222	1	h
0.327213	1.42134	0	1.74855	1.01789	0.0987437	1	h
0.835766	1.42134	0	2.2571	1.41041	0.249356	1	h
0.400909	1.42134	1	2.0227	1.20974	0.168854	1	h
0.456824	1.42134	0	1.87816	2.20329	0.128668	1	h
0.444597	0.710669	0	1.15527	2.12474	0.02259	1	h
1.59503	0.710669	0	2.3057	2.2686	0.268284	1	h
1.24161	0	0	1.24161	0.848092	0.0287804	1	h
0.157359	0.710669	0	0.868029	1.16239	0.00941783	1	h
-0.139579	2.13201	0	1.99243	0.426196	0.159832	1	h
1.0611	0.710669	1	2.30231	1.70627	0.266941	1	h
0.409723	0.710669	1	1.32525	0.533921	0.0360621	1	h
1.65903	0	1	2.48855	3.09494	0.345356	1	h
0.450379	2.13201	1	2.80758	3.54466	0.494484	1	h
0.226771	0.710669	0	0.937441	-0.17341	0.01175	1	h
1.54738	0	1	2.32107	2.40781	0.274418	1	h
1.32924	0	0	1.32924	0.627809	0.0364438	1	h
-0.00190969	2.84268	0	2.84077	3.47702	0.510423	1	h
0.590679	0.710669	0	1.30135	1.09064	0.0338414	1	h
0.0675363	1.42134	0	1.48887	2.66823	0.0546489	1	h
1.00763	0.710669	0	1.7183	2.62879	0.0925588	1	h
0.326924	1.42134	0	1.74826	2.23305	0.0986833	1	h
0.317428	1.42134	0	1.73877	0.927523	0.096711	1	h
0.979968	1.42134	0	2.40131	2.12547	0.307511	1	h
1.00358	1.42134	1	2.9267	2.92819	0.551553	1	h
0.670019	0.710669	0	1.38069	1.42106	0.0416726	1	h
-0.00381672	1.42134	0	1.41752	2.4235	0.0457771	1	h
0.703018	1.42134	0	2.12436	1.11616	0.201485	1	h
0.745776	0.710669	0	1.45645	0.752658	0.0504614	1	h
0.61525	0	0	0.61525	1.54836	0.00398808	1	h
0.428171	0.710669	0	1.13884	0.854415	0.0215495	1	h
1.22017	1.42134	0	2.6415	2.08546	0.41537	1	h
0.802167	0.710669	0	1.51284	-1.44237	0.0579161	1	h
-0.202252	1.42134	0	1.21909	1.96851	0.0270432	1	h
0.0883509	0.710669	0	0.79902	-0.17476	0.00751109	1	h
1.93689	0.710669	0	2.64756	3.12029	0.418212	1	h
-0.23448	1.42134	0	1.18686	-0.193232	0.0247105	1	h
1.54142	0	0	1.54142	1.01938	0.0620121	1	h
0.923832	0.710669	1	2.09642	2.01176	0.192161	1	h
0.930347	1.42134	0	2.35169	3.16208	0.286835	1	h
0.799054	1.42134	0	2.22039	2.78487	0.235543	1	h
1.03246	0.710669	1	2.25936	1.40069	0.250219	1	h
1.3266	0	0	1.3266	2.24335	0.0361906	1	h
0.206643	1.42134	0	1.62798	1.45259	0.0758016	1	h
0.763706	0	0	0.763706	3.25443	0.00667381	1	h
0.932814	0.710669	1	2.10989	1.36758	0.196624	1	h
1.02784	0.710669	0	1.73851	1.55801	0.0966577	1	h
0.423219	0	1	0.634828	1.54192	0.00427543	1	h
0.807573	0	1	1.21136	0.419564	0.0264679	1	h
0.0974007	0.710669	1	0.85677	0.675631	0.00908045	1	h
1.34505	0	0	1.34505	1.63474	0.0379897	1	h
-0.477623	1.42134	0	0.943715	0.25953	0.0119837	1	h
1.05883	1.42134	0	2.48017	4.6575	0.341646	1	h
0.28078	1.42134	0	1.70212	0.901526	0.0893704	1	h
1.15627	0.710669	0	1.86694	3.79214	0.125851	1	h
0.461425	1.42134	0	1.88276	1.1767	0.129835	1	h
0.332203	0	0	0.332203	0.437534	0.00137752	1	h
0.456252	0.710669	0	1.16692	0.553595	0.0233537	1	h
0.0156977	1.42134	1	1.44488	0.665423	0.0490318	1	h
1.76212	0.710669	1	3.35385	2.97009	0.740151	1	h
0.239705	0.710669	1	1.07023	1.73231	0.0176305	1	h
0.265749	0.710669	0	0.976418	0.307633	0.0132678	1	h
1.39695	0	0	1.39695	2.38456	0.0434462	1	h
0.31925	0.710669	0	1.02992	-0.00811586	0.015625	1	h
0.484939	2.13201	0	2.61695	2.71644	0.40388	1	h
1.17255	0	1	1.75882	0.795066	0.10091	1	h
1.7163	0	0	1.7163	0.817722	0.0921595	1	h
0.744323	0.710669	0	1.45499	3.33655	0.0502799	1	h
0.692766	2.13201	1	3.17116	1.61678	0.664171	1	h
0.579898	0.710669	0	1.29057	1.65337	0.0328774	1	h
0.55621	0.710669	0	1.26688	1.68757	0.0308387	1	h
0.31687	2.84268	0	3.15955	3.57516	0.659059	1	h
-0.0034324	1.42134	1	1.41619	1.4543	0.0456232	1	h
0.243047	0	0	0.243047	1.38025	0.000963831	1	h
0.741297	1.42134	0	2.16264	1.97218	0.214693	1	h
0.615864	0.710669	1	1.63446	1.12798	0.0769216	1	h
0.493529	0.710669	1	1.45096	0.893192	0.0497794	1	h
0.265647	1.42134	1	1.81981	1.34906	0.114496	1	h
1.44946	0.710669	0	2.16013	3.61195	0.213814	1	h
0.883155	0.710669	1	2.0354	1.43668	0.172734	1	h
1.02116	0.710669	0	1.73183	2.6527	0.0952883	1	h
0.763172	0.710669	0	1.47384	2.65048	0.0526748	1	h
0.267217	0	0	0.267217	1.05075	0.00106294	1	h
1.02905	0.710669	0	1.73971	1.6851	0.0969066	1	h
0.814871	0.710669	1	1.93298	2.17186	0.143049	1	h
0.593373	0.710669	0	1.30404	3.51617	0.0340859	1	h
1.41308	0.710669	0	2.12375	2.21538	0.201281	1	h
1.05631	0.710669	0	1.76698	1.73538	0.102657	1	h
1.41546	0	1	2.12319	2.7553	0.201091	1	h
0.726631	0.710669	1	1.80062	0.957916	0.110087	1	h
0.57043	1.42134	1	2.27698	0.572075	0.257012	1	h
1.19752	1.42134	0	2.61885	4.06687	0.40477	1	h
0.362515	1.42134	1	1.96511	1.47408	0.151967	1	h
1.19018	0.710669	0	1.90085	1.96577	0.134494	1	h
0.329069	1.42134	0	1.75041	1.1047	0.0991329	1	h
1.23492	0.710669	1	3.18051	1.8459	0.602754	1	i
0.775221	0	1	1.55044	0.330886	0.0443881	1	i
0.506188	0.710669	0	1.21686	2.45978	0.017712	1	i
1.04511	0	1	2.09022	1.45945	0.146384	1	i
1.28943	0.710669	1	3.28953	4.04707	0.652369	1	i
1.40837	0	1	2.81674	3.53898	0.429578	1	i
0.459062	0	1	0.918125	1.48106	0.00688691	1	i
1.15503	0.710669	1	3.02074	1.11293	0.527162	1	i
1.15331	0.710669	0	1.86398	1.39821	0.0926799	1	i
0.543695	0.710669	0	1.25436	0.898146	0.0197795	1	i
1.28016	1.42134	1	3.98167	3.729	0.889705	1	i
0.348222	0.710669	0	1.05889	1.97429	0.0109054	1	i
1.6128	0	1	3.22561	2.52137	0.623533	1	i
0.0184163	2.13201	0	2.15042	1.6998	0.163643	1	i
0.301583	0	0	0.301583	0.53113	0.000674519	1	i
1.13646	0.710669	1	2.98358	3.54135	0.509337	1	i
1.55272	0	0	1.55272	2.21281	0.0446459	1	i
0.970741	0.710669	1	2.65215	2.8212	0.353612	1	i
1.0611	0.710669	1	2.83286	0.628584	0.437213	1	i
1.29503	1.42134	0	2.71637	0.651215	0.382744	1	i
1.54738	0	1	3.09477	2.68773	0.56248	1	i
0.823025	0	1	1.64605	1.57598	0.0562802	1	i
1.61436	0.710669	0	2.32503	2.87946	0.220828	1	i
0.855838	0	1	1.71168	1.56642	0.0658048	1	i
0.711304	1.42134	1	2.84395	2.57007	0.442477	1	i
1.41749	0.710669	1	3.54565	2.74105	0.758056	1	i
0.212182	0	0	0.212182	-0.255308	0.000461564	1	i
0.716921	0	1	1.43384	0.767444	0.0327186	1	i
1.32932	0	0	1.32932	0.960319	0.0245287	1	i
1.46636	0.710669	0	2.17703	0.930931	0.171676	1	i
0.703018	1.42134	1	2.82737	3.60331	0.434612	1	i
1.09215	0	1	2.1843	2.16049	0.173913	1	i
0.576055	1.42134	0	1.99739	2.39822	0.122248	1	i
0.360017	1.42134	0	1.78135	2.25013	0.0772374	1	i
1.20456	0.710669	1	3.11979	3.86831	0.57432	1	i
0.518837	1.42134	0	1.94017	2.30406	0.108843	1	i
1.93689	0.710669	0	2.64756	3.55323	0.351557	1	i
1.61657	0	1	3.23313	2.93996	0.626969	1	i
-0.0578986	0	0	-0.0578986	-0.151692	0.000137327	1	i
0.843564	0.710669	1	2.3978	3.08283	0.247685	1	i
0.930347	1.42134	1	3.28203	3.14298	0.64903	1	i
0.799054	1.42134	1	3.01945	4.04115	0.526544	1	i
1.03246	0.710669	1	2.77559	0.0981125	0.410219	1	i
0.703943	1.42134	0	2.12528	2.49547	0.15628	1	i
0.855424	0.710669	0	1.56609	1.64149	0.046183	1	i
0.591239	0.710669	0	1.30191	2.70914	0.0226914	1	i
0.286269	2.13201	0	2.41828	3.50125	0.255546	1	i
0.27783	0.710669	1	1.26633	0.87608	0.0204807	1	i
0.812764	0.710669	1	2.3362	3.28312	0.22484	1	i
1.16524	0	1	2.33049	1.03607	0.222785	1	i
1.20209	0	1	2.40419	1.78234	0.250124	1	i
0.166456	1.42134	0	1.58779	2.45817	0.0487676	1	i
0.28078	1.42134	1	1.9829	0.642822	0.118747	1	i
1.15627	0.710669	1	3.0232	2.68512	0.528343	1	i
0.946319	0	1	1.89264	2.07417	0.098537	1	i
0.0399466	2.84268	1	2.92257	2.66254	0.480045	1	i
-0.0164001	1.42134	0	1.40494	1.12352	0.0302553	1	i
-0.183266	1.42134	0	1.23807	1.74486	0.0188575	1	i
1.46777	0.710669	0	2.17843	3.80879	0.172106	1	i
0.294973	0	0	0.294973	-0.379589	0.000656107	1	i
0.938739	0	1	1.87748	1.07022	0.0954054	1	i
0.420529	0.710669	1	1.55173	0.438842	0.0445333	1	i
1.23543	0	0	1.23543	1.49835	0.0187114	1	i
0.515072	0	0	0.515072	0.115526	0.00159749	1	i
0.369014	0	1	0.738028	0.517832	0.00368198	1	i
1.62909	0	0	1.62909	1.65648	0.054005	1	i
1.1186	0.710669	0	1.82927	1.36335	0.0859347	1	i
1.76484	0	0	1.76484	1.35487	0.0743999	1	i
0.507801	0.710669	0	1.21847	1.50877	0.017797	1	i
1.32461	0	1	2.64922	2.69335	0.352301	1	i
0.346947	0.710669	0	1.05762	0.999702	0.0108614	1	i
0.484939	2.13201	0	2.61695	2.64713	0.337985	1	i
0.0231215	1.42134	0	1.44446	1.95205	0.0336642	1	i
0.553162	0	1	1.10632	2.68675	0.0126581	1	i
1.21718	0.710669	0	1.92785	1.26974	0.106099	1	i
0.692766	2.13201	0	2.82477	3.26698	0.433381	1	i
0.744247	0.710669	0	1.45492	1.30844	0.0346171	1	i
0.0911257	1.42134	0	1.51246	1.61912	0.0402659	1	i
0.987774	0	1	1.97555	2.02324	0.116999	1	i
0.31687	2.84268	1	3.47642	2.95336	0.731288	1	i
0.765188	1.42134	1	2.95171	2.50401	0.494034	1	i
0.928315	0	1	1.85663	1.68745	0.0912198	1	i
1.1275	0	1	2.25499	2.83608	0.196633	1	i
1.4517	0.710669	1	3.61407	3.57316	0.783018	1	i
0.773248	0.710669	1	2.25716	1.44293	0.197359	1	i
-0.341984	1.42134	0	1.07935	1.8667	0.0116338	1	i
0.539816	1.42134	0	1.96115	1.03124	0.11363	1	i
0.849	1.42134	0	2.27034	1.81349	0.201793	1	i
0.796924	0.710669	1	2.30452	3.06824	0.213572	1	i
1.44946	0.710669	0	2.16013	2.63072	0.166545	1	i
0.860473	0.710669	1	2.43161	2.43629	0.260735	1	i
0.715504	0.710669	1	2.14168	1.48221	0.161057	1	i
0.883155	0.710669	0	1.59382	1.70314	0.049506	1	i
1.02116	0.710669	0	1.73183	0.675457	0.0689674	1	i
0.72987	1.42134	0	2.15121	2.40998	0.163876	1	i
1.02905	0.710669	0	1.73971	2.05776	0.0702366	1	i
1.38092	0	1	2.76184	3.56922	0.403794	1	i
0.927514	0.710669	1	2.5657	1.68105	0.315733	1	i
1.37927	0	1	2.75853	2.05815	0.402253	1	i
0.482332	0.710669	0	1.193	1.7887	0.0164953	1	i
1.02923	0.710669	1	2.76913	2.90652	0.407198	1	i
1.21579	0.710669	0	1.92646	2.70588	0.105792	1	i
0.337713	0.710669	1	1.38609	1.12514	0.0287337	1	i
0.401194	1.42134	0	1.82253	2.88678	0.0846696	1	i
1.16944	0	1	1.16944	2.17569	0.0327101	1	j
-0.0194404	0.710669	0	0.691229	0.924313	0.00780148	1	j
0.120166	0.710669	1	0.830835	0.431696	0.0122243	1	j
0.301347	0.710669	1	1.01202	1.80689	0.0210824	1	j
0.835766	1.42134	0	2.2571	2.23654	0.297024	1	j
0.530111	0.710669	0	1.24078	0.853445	0.0395023	1	j
0.761983	0.710669	1	1.47265	0.34218	0.069791	1	j
0.667725	1.42134	0	2.08906	2.99506	0.231085	1	j
1.14159	0	1	1.14159	1.58642	0.0303346	1	j
-0.134682	0.710669	0	0.575987	1.38227	0.00528188	1	j
0.963096	0	0	0.963096	1.9862	0.0182738	1	j
0.409784	0.710669	1	1.12045	1.7011	0.0286283	1	j
0.375665	0	0	0.375665	-0.843548	0.00257127	1	j
-0.0407519	1.42134	1	1.38059	-0.177835	0.0561224	1	j
0.433639	0.710669	0	1.14431	2.22867	0.0305598	1	j
1.13646	0.710669	0	1.84712	1.72665	0.152319	1	j
0.292155	0.710669	1	1.00282	3.17767	0.0205284	1	j
1.02554	0	0	1.02554	-0.238004	0.0219206	1	j
-0.0662117	1.42134	0	1.35513	1.56638	0.0527415	1	j
0.70222	0	0	0.70222	-0.372662	0.00808977	1	j
1.60289	0	0	1.60289	1.33303	0.0933246	1	j
1.54738	0	0	1.54738	-0.581764	0.0826624	1	j
1.37175	0	0	1.37175	1.31348	0.0549307	1	j
0.289427	0.710669	1	1.0001	1.60229	0.0203664	1	j
0.523894	0.710669	0	1.23456	2.09263	0.0388681	1	j
0.420886	0	1	0.420886	-1.03871	0.00303916	1	j
0.661832	0	0	0.661832	1.43687	0.00707443	1	j
0.105805	0.710669	0	0.816474	0.726164	0.0116861	1	j
0.175989	0.710669	0	0.886658	1.44864	0.0145252	1	j
0.511579	0.710669	0	1.22225	1.93046	0.0376363	1	j
0.578976	1.42134	0	2.00031	2.07956	0.199861	1	j
0.432662	0.710669	0	1.14333	0.470678	0.0304786	1	j
0.405349	0	0	0.405349	0.835375	0.00287039	1	j
0.482192	0.710669	0	1.19286	1.51566	0.0348252	1	j
0.576055	1.42134	1	1.99739	1.62388	0.198878	1	j
0.428171	0.710669	1	1.13884	1.16145	0.0301078	1	j
1.20456	0.710669	0	1.91523	2.39773	0.172444	1	j
1.17234	0	1	1.17234	2.76628	0.0329665	1	j
0.665301	0.710669	0	1.37597	1.09697	0.055497	1	j
0.401016	1.42134	1	1.82235	3.34882	0.145403	1	j
1.93689	0.710669	0	2.64756	1.52873	0.47491	1	j
0.787312	0	1	0.787312	1.1792	0.0106562	1	j
0.520403	1.42134	1	1.94174	1.86042	0.180718	1	j
0.351687	0.710669	0	1.06236	2.03222	0.0243455	1	j
0.843564	0.710669	1	1.55423	1.29037	0.0839262	1	j
0.935506	0.710669	1	1.64617	1.21083	0.102318	1	j
0.930347	1.42134	1	2.35169	2.07222	0.337565	1	j
0.823474	0.710669	0	1.53414	1.42422	0.0802604	1	j
0.49296	1.42134	1	1.9143	2.03595	0.172158	1	j
0.660624	0.710669	0	1.37129	1.83946	0.0548691	1	j
0.662867	0.710669	0	1.37354	2.38298	0.0551695	1	j
0.482181	0.710669	0	1.19285	1.42381	0.0348241	1	j
1.08752	0	1	1.08752	0.689601	0.0261295	1	j
0.279854	1.42134	0	1.70119	2.93296	0.114639	1	j
0.64614	0	0	0.64614	0.100737	0.00671134	1	j
-0.232756	0.710669	0	0.477913	0.185747	0.00373787	1	j
0.812764	0.710669	1	1.52343	1.28065	0.0783561	1	j
0.418802	0	0	0.418802	1.14264	0.00301601	1	j
0.725757	1.42134	0	2.1471	1.59034	0.252893	1	j
1.61987	0.710669	1	2.33053	2.81723	0.328312	1	j
0.461425	1.42134	1	1.88276	2.52954	0.162648	1	j
0.63191	1.42134	0	2.05325	2.54035	0.218168	1	j
0.189952	1.42134	1	1.61129	2.58194	0.0950221	1	j
1.23504	0	0	1.23504	1.1703	0.0389161	1	j
0.0399466	2.84268	0	2.88262	4.67318	0.587086	1	j
0.809847	0.710669	0	1.52052	1.85457	0.0778434	1	j
0.691338	0.710669	1	1.40201	0.234547	0.0590974	1	j
1.24057	0	0	1.24057	2.00749	0.0394804	1	j
-0.00454162	0.710669	0	0.706127	0.113144	0.00819448	1	j
0.899069	0.710669	1	1.60974	0.344568	0.0947066	1	j
1.23543	0	0	1.23543	1.70817	0.0389557	1	j
0.228823	0.710669	1	0.939492	0.326684	0.0170368	1	j
1.76212	0.710669	1	2.47279	1.28219	0.392302	1	j
0.922811	0	1	0.922811	-0.0925255	0.0162065	1	j
0.473218	1.42134	0	1.89456	1.46824	0.166164	1	j
1.40472	0	0	1.40472	0.890498	0.0594831	1	j
0.304141	0.710669	0	1.01481	2.22121	0.0212533	1	j
0.183487	2.13201	0	2.31549	2.2003	0.321794	1	j
-0.402288	0.710669	0	0.308381	0.542559	0.0019949	1	j
0.480634	0	0	0.480634	0.462103	0.00377454	1	j
0.708837	0.710669	0	1.41951	2.07127	0.0616183	1	j
0.992188	0	1	0.992188	0.705528	0.0199028	1	j
1.12677	0.710669	1	1.83744	-0.115597	0.149589	1	j
0.665193	0.710669	1	1.37586	1.53812	0.0554825	1	j
0.692766	2.13201	0	2.82477	2.57427	0.559781	1	j
0.579898	0.710669	0	1.29057	2.25501	0.0448905	1	j
-0.208236	1.42134	1	1.2131	1.3071	0.0367422	1	j
0.397512	0.710669	0	1.10818	0.93098	0.0276749	1	j
0.31687	2.84268	0	3.15955	3.76196	0.710016	1	j
0.741297	1.42134	1	2.16264	3.18745	0.258911	1	j
0.880603	1.42134	1	2.30194	1.80519	0.315968	1	j
0.962144	0.710669	1	1.67281	1.13607	0.108158	1	j
1.4517	0.710669	1	2.16237	2.89456	0.258807	1	j
0.539816	1.42134	1	1.96115	1.92962	0.186931	1	j
0.849	1.42134	0	2.27034	1.76356	0.302561	1	j
0.00613914	2.13201	0	2.13815	1.54165	0.249461	1	j
1.17992	0	1	1.17992	1.35123	0.0336433	1	j
0.952468	1.42134	0	2.37381	2.81255	0.347349	1	j
0.532489	0.710669	0	1.24316	0.736157	0.0397472	1	j
0.715504	0.710669	0	1.42617	1.86284	0.0626006	1	j
0.72987	1.42134	0	2.15121	2.90584	0.254478	1	j
0.0419772	2.13201	0	2.17398	3.9936	0.263352	1	j
0.763172	0.710669	1	1.47384	3.71195	0.069983	1	j
0.653028	0	1	0.653028	2.02456	0.00686865	1	j
0.262561	0.710669	1	0.973231	2.15635	0.0188279	1	j
0.924683	0.710669	0	1.63535	1.50058	0.100012	1	j
0.130857	0	1	0.130857	0.603297	0.000991788	1	j
0.645664	1.42134	0	2.067	3.02932	0.223079	1	j
0.25869	1.42134	0	1.68003	1.21241	0.10978	1	j
0.434767	0.710669	0	1.14544	2.09795	0.0306537	1	j
0.401194	1.42134	0	1.82253	1.79714	0.145451	1	j
1.23492	0.710669	1	2.56305	2.93874	0.352188	1	k
0.261409	0	1	0.392113	0.718214	0.0013816	1	k
1.28943	0.710669	0	2.0001	3.66373	0.145225	1	k
1.15331	0.710669	1	2.44064	2.08462	0.299171	1	k
1.28016	1.42134	1	3.34158	3.04981	0.711518	1	k
0.546241	1.42134	0	1.96758	2.57522	0.136478	1	k
1.59503	0.710669	1	3.10322	3.54579	0.606754	1	k
0.826857	1.42134	0	2.24819	1.55943	0.224087	1	k
1.04428	0	1	1.56641	0.705432	0.0571416	1	k
0.199411	0	1	0.299116	1.48295	0.000951793	1	k
1.36493	0	1	2.0474	2.00053	0.158608	1	k
0.830483	0.710669	0	1.54115	0.494941	0.0537382	1	k
1.10317	0	1	1.65476	3.05052	0.0703928	1	k
1.30398	0	1	1.95598	2.35465	0.133445	1	k
0.500223	0.710669	1	1.461	2.099	0.0439921	1	k
-0.245663	1.42134	1	1.05284	0.276492	0.0139926	1	k
-0.00190969	2.84268	1	2.83981	2.46991	0.48156	1	k
1.40891	0.710669	0	2.11958	2.64672	0.180542	1	k
0.711304	1.42134	1	2.48829	1.76624	0.319386	1	k
0.386599	0.710669	1	1.29057	0.35988	0.0279824	1	k
0.52983	1.42134	1	2.21608	2.83536	0.212691	1	k
-0.557648	0.710669	1	-0.125802	-0.258812	0.000149354	1	k
0.541781	0.710669	1	1.52334	2.2243	0.0514364	1	k
1.41749	0.710669	0	2.12816	2.00231	0.183272	1	k
0.780219	0.710669	1	1.881	2.39734	0.11497	1	k
1.00763	0.710669	0	1.7183	2.53042	0.0813	1	k
0.270534	1.42134	1	1.82714	0.932542	0.102872	1	k
0.865021	0.710669	1	2.0082	1.92039	0.147462	1	k
0.77659	0	0	0.77659	1.27849	0.00570206	1	k
1.499	0	1	2.24851	3.03386	0.224199	1	k
0.979968	1.42134	0	2.40131	3.02751	0.282937	1	k
1.10387	0.710669	0	1.81454	2.08811	0.100182	1	k
1.00358	1.42134	1	2.9267	3.29363	0.523272	1	k
1.29291	0	1	1.93937	2.18804	0.129187	1	k
1.2189	0	1	1.82835	1.37281	0.103135	1	k
0.703018	1.42134	0	2.12436	3.52717	0.182059	1	k
0.438984	0.710669	0	1.14965	1.34353	0.0187192	1	k
0.576055	1.42134	0	1.99739	1.51345	0.144483	1	k
1.22017	1.42134	1	3.25159	5.26534	0.673458	1	k
0.909175	0.710669	0	1.61984	1.02565	0.0648981	1	k
0.401016	1.42134	0	1.82235	2.65803	0.101844	1	k
0.504454	1.42134	0	1.92579	1.3616	0.125776	1	k
1.93689	0.710669	1	3.616	1.88307	0.812778	1	k
0.70692	0.710669	1	1.77105	1.25958	0.091286	1	k
1.33387	0	0	1.33387	0.80485	0.0315011	1	k
0.927533	0	1	1.3913	0.358084	0.0367236	1	k
0.923832	0.710669	1	2.09642	1.88007	0.173306	1	k
0.823474	0.710669	0	1.53414	1.54069	0.0528229	1	k
0.941239	0	1	1.41186	0.115472	0.0387574	1	k
0.739798	0.710669	1	1.82037	2.66814	0.101419	1	k
0.73558	0	1	1.10337	0.200986	0.0163125	1	k
1.34505	0	1	2.01757	1.90812	0.150077	1	k
0.646467	0	1	0.9697	1.5875	0.0107926	1	k
1.05883	1.42134	0	2.48017	2.02475	0.3159	1	k
0.424571	0	1	0.636856	1.06235	0.00348488	1	k
0.461425	1.42134	0	1.88276	0.886926	0.115383	1	k
0.189952	1.42134	0	1.61129	0.329108	0.0636041	1	k
0.0399466	2.84268	1	2.9026	2.89562	0.511705	1	k
0.687792	0.710669	1	1.74236	2.19702	0.085747	1	k
0.604356	0	1	0.906534	0.318943	0.00880707	1	k
0.720765	0.710669	1	1.79182	3.17078	0.0954578	1	k
-0.00664085	0.710669	1	0.700708	1.25398	0.00437826	1	k
0.64779	0.710669	0	1.35846	0.741491	0.0336566	1	k
1.58886	0	0	1.58886	0.693002	0.0603067	1	k
0.722607	0.710669	1	1.79458	2.40813	0.0960229	1	k
1.62909	0	1	2.44364	2.42266	0.300427	1	k
1.40472	0	0	1.40472	1.57896	0.0380412	1	k
0.82421	0.710669	0	1.53488	1.21744	0.0529184	1	k
0.333111	0.710669	1	1.21034	1.28747	0.0223271	1	k
1.32461	0	0	1.32461	1.74912	0.0307192	1	k
0.484939	2.13201	0	2.61695	3.43142	0.376557	1	k
1.7163	0	0	1.7163	1.64522	0.0809376	1	k
0.744247	0.710669	0	1.45492	0.848013	0.0433143	1	k
0.434436	1.42134	0	1.85577	1.80146	0.109184	1	k
1.07279	0.710669	1	2.31986	2.92458	0.250732	1	k
1.00592	0	1	1.50888	0.94989	0.0496258	1	k
0.880603	1.42134	1	2.74224	2.07731	0.434984	1	k
1.53843	0	1	2.30765	1.67369	0.246076	1	k
0.962144	0.710669	0	1.67281	2.64386	0.0733704	1	k
1.4517	0.710669	1	2.88822	2.68909	0.504802	1	k
0.568237	0	0	0.568237	1.24728	0.00271048	1	k
0.990913	0.710669	1	2.19704	1.0344	0.206095	1	k
0.149832	1.42134	0	1.57117	3.04918	0.0578012	1	k
0.272991	0	1	0.409486	1.11028	0.0014793	1	k
0.849	1.42134	0	2.27034	1.80779	0.232144	1	k
0.838823	0	0	0.838823	-0.344517	0.00704137	1	k
0.952468	1.42134	0	2.37381	3.12451	0.271845	1	k
0.929608	0.710669	1	2.10508	1.43536	0.175991	1	k
0.72987	1.42134	0	2.15121	2.64716	0.190727	1	k
-0.357636	0	0	-0.357636	0.122572	4.89954e-05	1	k
0.56537	1.42134	0	1.98671	2.25689	0.141578	1	k
1.02905	0.710669	0	1.73971	2.80259	0.0852498	1	k
0.902404	0	0	0.902404	0.282502	0.00868918	1	k
0.962107	0.710669	1	2.15383	1.86073	0.191587	1	k
0.185365	1.42134	0	1.6067	2.75456	0.0629185	1	k
-0.0331895	1.42134	0	1.38815	1.36131	0.0364197	1	k
0.25869	1.42134	1	1.80937	1.97375	0.0990923	1	k
1.19018	0.710669	0	1.90085	2.68659	0.119674	1	k
0.561355	0.710669	0	1.27202	1.17558	0.0265791	1	k
0.765652	0	0	0.765652	0.311952	0.00280703	1	l
1.1258	0.710669	1	2.96226	2.22387	0.450221	1	l
0.61155	1.42134	0	2.03289	1.81788	0.106761	1	l
1.28943	0.710669	1	3.28953	4.54589	0.605988	1	l
0.670572	0.710669	1	2.05181	2.64724	0.111013	1	l
0.667725	1.42134	1	2.75679	3.45322	0.354773	1	l
1.28016	1.42134	1	3.98167	2.95416	0.864794	1	l
0.750342	0.710669	0	1.46101	0.842689	0.0266552	1	l
0.557296	0.710669	1	1.82526	1.91031	0.0676019	1	l
1.55272	0	1	3.10544	2.11423	0.518849	1	l
1.0611	0.710669	1	2.83286	1.69636	0.389399	1	l
1.29503	1.42134	1	4.01139	4.59285	0.872419	1	l
0.450379	2.13201	0	2.58239	2.5903	0.280142	1	l
0.349153	0.710669	1	1.40898	1.16057	0.0230193	1	l
0.830483	0.710669	0	1.54115	1.8145	0.0331849	1	l
0.703094	1.42134	1	2.82753	2.06544	0.386939	1	l
1.61436	0.710669	1	3.93938	3.56784	0.85342	1	l
1.05774	0	1	2.11548	3.84312	0.126206	1	l
0.858071	0.710669	1	2.42681	3.42206	0.220736	1	l
0.956395	0.710669	0	1.66706	0.420604	0.0460581	1	l
-0.00190969	2.84268	0	2.84077	3.12201	0.393054	1	l
1.40891	0.710669	0	2.11958	1.45601	0.127231	1	l
0.559676	0.710669	1	1.83002	1.61726	0.0683542	1	l
0.590679	0.710669	1	1.89203	1.11158	0.0787521	1	l
0.376604	0	1	0.753208	0.732431	0.00268058	1	l
0.247335	0	0	0.247335	0.480915	0.000345039	1	l
1.15889	1.42134	0	2.58023	2.03046	0.279268	1	l
1.65766	0	1	3.31532	3.43461	0.617883	1	l
0.58879	0	1	1.17758	1.62131	0.0114948	1	l
0.361053	0	0	0.361053	0.18769	0.000563793	1	l
1.1356	0	1	2.27121	2.12844	0.169274	1	l
1.77363	0	0	1.77363	2.08534	0.059849	1	l
0.879486	0	1	1.75897	1.52014	0.0577791	1	l
0.979968	1.42134	1	3.38127	3.86253	0.647778	1	l
0.55021	0.710669	1	1.81109	0.595178	0.0654004	1	l
1.29291	0	1	2.58583	2.37383	0.281539	1	l
-0.00381672	1.42134	0	1.41752	1.82491	0.023586	1	l
2.22504	0	0	2.22504	1.31273	0.155623	1	l
0.814835	0.710669	1	2.34034	2.50748	0.191111	1	l
0.576055	1.42134	1	2.57345	2.72673	0.27653	1	l
1.22017	1.42134	0	2.6415	0.9532	0.304588	1	l
-0.202252	1.42134	0	1.21909	1.6471	0.0130863	1	l
0.504454	1.42134	1	2.43025	2.4107	0.221964	1	l
0.621752	0	1	1.2435	2.36296	0.0141089	1	l
0.710694	0	1	1.42139	1.86425	0.0238462	1	l
1.44236	0	1	2.88473	3.89445	0.413541	1	l
0.291924	0.710669	1	1.29452	2.10067	0.0164692	1	l
0.935506	0.710669	1	2.58168	2.13768	0.279856	1	l
1.01938	0	0	1.01938	0.0187774	0.0068687	1	l
0.799054	1.42134	1	3.01945	3.06722	0.477567	1	l
1.11638	0	1	2.23275	0.942533	0.15785	1	l
1.59187	0	0	1.59187	1.15716	0.0379606	1	l
1.1964	0.710669	0	1.90707	2.12228	0.081447	1	l
0.364341	0.710669	0	1.07501	-0.410975	0.00826299	1	l
1.83809	0	1	3.67617	3.66128	0.76863	1	l
1.14029	0	1	2.28058	1.5984	0.172137	1	l
0.443506	0.710669	0	1.15417	-0.0214178	0.0106737	1	l
0.925117	0.710669	1	2.5609	3.612	0.2715	1	l
1.3261	0	0	1.3261	1.6794	0.018094	1	l
0.617812	0.710669	1	1.94629	2.01589	0.0887992	1	l
1.09477	0	1	2.18954	2.24647	0.145632	1	l
0.865149	0.710669	1	2.44097	1.59245	0.225825	1	l
0.725757	1.42134	1	2.87285	3.02886	0.407982	1	l
1.05883	1.42134	0	2.48017	2.23957	0.240258	1	l
0.298145	0.710669	1	1.30696	1.41839	0.0170937	1	l
0.461425	1.42134	1	2.34419	3.29801	0.192376	1	l
0.643675	0	1	1.28735	0.569619	0.0161185	1	l
0.616389	0.710669	1	1.94345	1.7578	0.0882498	1	l
0.720765	0.710669	1	2.1522	2.82867	0.1356	1	l
0.556703	0.710669	0	1.26737	0.859653	0.0151743	1	l
1.13613	0.710669	1	2.98293	3.02458	0.460082	1	l
1.76212	0.710669	0	2.47279	3.06618	0.237503	1	l
0.18937	1.42134	0	1.61071	2.49138	0.0398712	1	l
1.14661	0	1	2.29322	1.86799	0.176048	1	l
0.315835	1.42134	1	2.05301	4.11541	0.111286	1	l
0.804027	0	0	0.804027	1.34669	0.00323154	1	l
0.944509	0.710669	1	2.59969	2.80601	0.287197	1	l
0.536128	1.42134	1	2.49359	3.08791	0.245313	1	l
0.208377	1.42134	0	1.62972	2.22992	0.0418776	1	l
1.39695	0	1	2.7939	2.65673	0.371535	1	l
0.718213	0	1	1.43643	0.392619	0.0248816	1	l
1.21718	0.710669	1	3.14503	1.69174	0.537812	1	l
0.692766	2.13201	1	3.51754	3.64072	0.706563	1	l
0.31687	2.84268	0	3.15955	2.29264	0.544746	1	l
0.440487	0	1	0.880974	0.643679	0.00426071	1	l
0.881369	0.710669	0	1.59204	1.03424	0.0379771	1	l
0.741297	1.42134	1	2.90393	1.99526	0.422569	1	l
0.858769	0	1	1.71754	2.47021	0.0522333	1	l
0.962377	0	1	1.92475	3.30521	0.0847027	1	l
1.234	0.710669	1	3.17867	2.8175	0.553862	1	l
0.990913	0.710669	1	2.6925	3.27817	0.326404	1	l
1.22926	0.710669	0	1.93993	1.3143	0.0875744	1	l
0.849	1.42134	1	3.11934	2.66552	0.525512	1	l
0.82509	1.42134	1	3.07152	2.45765	0.502563	1	l
1.44946	0.710669	1	3.6096	3.33257	0.743507	1	l
0.272228	1.42134	0	1.69357	0.219027	0.0492231	1	l
1.29436	0.710669	1	3.2994	2.37966	0.610552	1	l
0.512367	1.42134	0	1.93371	3.21577	0.0863876	1	l
0.577265	0	1	1.15453	1.64714	0.0106857	1	l
0.729109	0.710669	0	1.43978	1.39779	0.0251174	1	l
1.41308	0.710669	1	3.53683	3.9996	0.714507	1	l
0.924683	0.710669	0	1.63535	2.17264	0.0424881	1	l
0.900174	0	0	0.900174	-0.0955207	0.00455944	1	l
0.57043	1.42134	1	2.5622	2.35599	0.272017	1	l
1.19752	1.42134	1	3.81637	4.79792	0.81677	1	l
1.33979	0.710669	1	3.39024	3.58825	0.651777	1	l
1.2859	0	0	1.2859	1.1601	0.0160482	1	l
1.48895	0	1	2.9779	4.80598	0.457682	1	l
0.362515	1.42134	1	2.14637	1.19418	0.134077	1	l
0.0273543	2.13201	0	2.15936	2.82579	0.137486	1	l
0.434767	0.710669	1	1.5802	2.64582	0.0368148	1	l
0.227506	1.42134	0	1.64884	1.41825	0.0439786	1	l
0.929875	0	1	1.85975	1.09619	0.0731992	1	l
1.28943	0.710669	0	2.0001	2.0582	0.171041	1	m
0.451461	0	1	0.451461	0.16472	0.00244342	1	m
1.29503	1.42134	1	2.71637	2.03302	0.465027	1	m
1.05881	0	1	1.05881	0.025049	0.0186148	1	m
0.830483	0.710669	0	1.54115	1.9334	0.0664755	1	m
0.494017	0.710669	0	1.20469	2.38646	0.0282199	1	m
0.580467	0.710669	1	1.29114	1.72413	0.035651	1	m
-0.00190969	2.84268	0	2.84077	2.24308	0.524713	1	m
1.40891	0.710669	0	2.11958	1.43149	0.210056	1	m
0.0540934	0.710669	0	0.764762	0.157533	0.00740014	1	m
1.44274	0	1	1.44274	1.12043	0.0525046	1	m
1.32594	0	1	1.32594	1.27928	0.0390645	1	m
1.499	0	0	1.499	2.30684	0.0601748	1	m
0.979968	1.42134	0	2.40131	3.86412	0.320227	1	m
0.433057	0	0	0.433057	0.796338	0.00228015	1	m
1.00358	1.42134	1	2.42492	2.37952	0.330461	1	m
0.703018	1.42134	1	2.12436	1.31776	0.211719	1	m
1.90914	0	1	1.90914	0.674214	0.144673	1	m
1.93689	0.710669	0	2.64756	2.55982	0.432264	1	m
0.700938	0.710669	0	1.41161	0.178384	0.0486062	1	m
1.20744	0	1	1.20744	2.67066	0.0284354	1	m
0.214664	0.710669	1	0.925333	1.58846	0.0124186	1	m
1.15729	0	1	1.15729	0.599125	0.0247255	1	m
0.602689	0.710669	0	1.31336	0.856371	0.0378007	1	m
1.18073	0.710669	1	1.8914	3.06464	0.139867	1	m
0.825721	0.710669	1	1.53639	2.47019	0.065739	1	m
0.935506	0.710669	0	1.64617	1.30531	0.0843901	1	m
0.930347	1.42134	0	2.35169	0.666818	0.299167	1	m
-0.031668	1.42134	0	1.38967	0.211808	0.0460011	1	m
0.402221	0.710669	1	1.11289	2.42174	0.0217887	1	m
0.73558	0	0	0.73558	1.2978	0.0067112	1	m
-0.000520546	0	0	-0.000520546	-1.19393	0.000391802	1	m
0.183951	1.42134	1	1.60529	1.8596	0.0770274	1	m
0.485909	1.42134	0	1.90725	2.01156	0.144154	1	m
0.831592	0	0	0.831592	0.892432	0.00921718	1	m
0.599917	1.42134	1	2.02125	2.10731	0.177589	1	m
1.11408	0.710669	1	1.82475	1.84221	0.122789	1	m
0.123922	0.710669	0	0.834591	1.52267	0.00930715	1	m
0.719318	0.710669	0	1.42999	1.60887	0.0508787	1	m
0.258883	0.710669	1	0.969552	0.142496	0.014237	1	m
0.894697	0.710669	1	1.60537	1.35309	0.0770407	1	m
1.13613	0.710669	0	1.8468	1.45344	0.128269	1	m
1.76212	0.710669	1	2.47279	2.05261	0.351599	1	m
0.537646	0	0	0.537646	-0.188029	0.00335761	1	m
0.459309	0.710669	0	1.16998	0.885747	0.0256234	1	m
0.473218	1.42134	0	1.89456	3.00093	0.140714	1	m
0.820664	0.710669	1	1.53133	-0.704631	0.0649638	1	m
0.183487	2.13201	0	2.31549	0.520575	0.284214	1	m
0.484939	2.13201	0	2.61695	3.03078	0.417825	1	m
0.829447	0	1	0.829447	0.0231054	0.00915328	1	m
0.917767	0	0	0.917767	1.76635	0.0121285	1	m
-0.0543029	0.710669	1	0.656366	-0.230211	0.00511844	1	m
-0.531128	2.13201	1	1.60088	0.136406	0.0762633	1	m
0.0911257	1.42134	0	1.51246	1.25569	0.062134	1	m
0.434436	1.42134	0	1.85577	0.272984	0.130548	1	m
0.428538	0.710669	1	1.13921	1.64062	0.0234916	1	m
0.31687	2.84268	0	3.15955	3.19075	0.672111	1	m
0.765188	1.42134	0	2.18653	2.73949	0.234033	1	m
0.332922	0.710669	1	1.04359	0.922233	0.0177959	1	m
0.880603	1.42134	1	2.30194	1.30812	0.278708	1	m
1.22926	0.710669	0	1.93993	1.81327	0.153274	1	m
0.704652	0.710669	1	1.41532	0.53337	0.0490588	1	m
0.539816	1.42134	1	1.96115	3.8445	0.159396	1	m
0.10985	1.42134	0	1.53119	1.27745	0.0649417	1	m
1.29436	0.710669	0	2.00503	0.842262	0.172554	1	m
0.512367	1.42134	1	1.93371	2.38843	0.151508	1	m
0.055786	0.710669	1	0.766455	-0.651139	0.00744194	1	m
0.681016	0	0	0.681016	0.868843	0.00557362	1	m
0.72987	1.42134	1	2.15121	2.88029	0.2212	1	m
0.56537	1.42134	1	1.98671	1.92152	0.166977	1	m
0.729109	0.710669	0	1.43978	2.73796	0.0521232	1	m
0.814871	0.710669	1	1.52554	1.42359	0.0640846	1	m
0.924683	0.710669	1	1.63535	0.65652	0.0823915	1	m
1.2859	0	1	1.2859	0.81681	0.035159	1	m
0.227506	1.42134	1	1.64884	2.73196	0.0848885	1	m
0.629933	0.710669	0	1.3406	-2.15704	0.0314075	1	n
0.835766	1.42134	1	2.67499	1.78443	0.399714	1	n
0.574351	0.710669	1	1.5722	2.44082	0.0568599	1	n
1.40837	0	1	2.11255	2.43648	0.17588	1	n
0.444597	0.710669	1	1.37757	1.64792	0.0346851	1	n
0.621098	0	1	0.931647	0.52065	0.00931577	1	n
1.24161	0	1	1.86241	1.70774	0.108917	1	n
0.0184163	2.13201	0	2.15042	2.06863	0.18792	1	n
0.397468	0.710669	1	1.30687	0.665472	0.0286441	1	n
0.846002	0.710669	0	1.55667	1.74892	0.0547569	1	n
0.970741	0.710669	1	2.16678	3.09648	0.193273	1	n
0.481257	0.710669	0	1.19193	0.99303	0.0207009	1	n
1.17354	0.710669	1	2.47098	0.640588	0.30865	1	n
0.450379	2.13201	1	2.80758	3.78368	0.462368	1	n
0.862893	0	0	0.862893	1.20235	0.00743371	1	n
0.0749636	2.13201	0	2.20697	2.93977	0.206818	1	n
0.911953	0	0	0.911953	0.625408	0.00873814	1	n
0.830483	0.710669	0	1.54115	2.69093	0.0527167	1	n
0.582869	1.42134	1	2.29564	2.16999	0.238614	1	n
1.40891	0.710669	1	2.82403	2.66526	0.470242	1	n
0.958433	0	0	0.958433	2.04374	0.0101548	1	n
0.780219	0.710669	0	1.49089	0.733568	0.0465199	1	n
0.317428	1.42134	0	1.73877	2.29807	0.083614	1	n
1.13586	0	0	1.13586	3.07831	0.0175596	1	n
1.00358	1.42134	0	2.42492	3.21116	0.2894	1	n
0.964159	0	1	1.44624	-0.828048	0.0415187	1	n
0.372625	0.710669	1	1.26961	2.20242	0.0258294	1	n
0.458541	1.42134	1	2.10915	1.12056	0.174823	1	n
0.576055	1.42134	1	2.28542	1.52037	0.234818	1	n
0.953731	0	1	1.4306	1.79016	0.0398734	1	n
-0.210102	1.42134	0	1.21124	1.2835	0.0218876	1	n
0.915729	0.710669	0	1.6264	0.746764	0.064704	1	n
1.54142	0	0	1.54142	2.70097	0.0527513	1	n
0.886052	0.710669	1	2.03975	1.2158	0.154142	1	n
0.139938	0.710669	1	0.920576	0.64535	0.00898706	1	n
0.613602	0	1	0.920403	0.12296	0.008982	1	n
0.799054	1.42134	0	2.22039	2.59738	0.211463	1	n
1.3266	0	1	1.9899	3.85828	0.14033	1	n
0.49296	1.42134	1	2.16078	2.8235	0.191298	1	n
0.855424	0.710669	0	1.56609	0.0860236	0.0560257	1	n
1.59187	0	1	2.38781	4.03478	0.274316	1	n
0.43972	0.710669	1	1.37025	2.57009	0.034015	1	n
0.272564	0	1	0.408846	-0.154472	0.00143092	1	n
1.61987	0.710669	0	2.33053	2.6376	0.251824	1	n
0.461425	1.42134	0	1.88276	4.05099	0.11356	1	n
1.06467	0.710669	1	2.30767	3.39565	0.243124	1	n
0.0399466	2.84268	1	2.9026	4.11324	0.507947	1	n
-0.195249	0.710669	0	0.51542	-0.602677	0.0021593	1	n
0.81251	0	1	1.21876	1.01777	0.0223656	1	n
1.76212	0.710669	0	2.47279	2.53355	0.309417	1	n
-0.140029	1.42134	0	1.28131	1.16718	0.0266872	1	n
0.666077	0	1	0.999115	-0.438309	0.0115553	1	n
0.692766	2.13201	1	3.17116	3.25595	0.634287	1	n
0.31687	2.84268	0	3.15955	1.9107	0.629018	1	n
0.98834	0.710669	1	2.19318	1.89262	0.202108	1	n
0.258449	1.42134	1	1.80901	1.4842	0.0973844	1	n
0.741297	1.42134	1	2.53328	2.37464	0.335535	1	n
1.60653	0	1	2.4098	2.20178	0.283209	1	n
0.393937	1.42134	1	2.01224	1.78946	0.146414	1	n
1.4517	0.710669	1	2.88822	3.86133	0.501043	1	n
1.12545	0	1	1.68818	1.62585	0.0746415	1	n
1.44946	0.710669	1	2.88486	2.25024	0.499431	1	n
1.29436	0.710669	1	2.65221	3.95612	0.389162	1	n
-0.123147	1.42134	1	1.23662	-1.08511	0.0235344	1	n
0.723524	0.710669	1	1.79596	2.09457	0.0947065	1	n
1.02232	1.42134	1	2.95481	3.58254	0.532987	1	n
1.02116	0.710669	1	2.24241	2.14554	0.219213	1	n
0.2943	1.42134	0	1.71564	1.01372	0.0794164	1	n
0.0419772	2.13201	1	2.19497	3.0626	0.202717	1	n
0.872556	0	1	1.30883	2.23006	0.0287991	1	n
1.41308	0.710669	0	2.12375	1.66152	0.179389	1	n
0.504603	0.710669	1	1.46757	1.59571	0.0438513	1	n
0.874825	0.710669	1	2.02291	3.31485	0.149379	1	n
1.02923	0.710669	1	2.25452	2.52353	0.223545	1	n
1.17695	0	1	1.76542	3.23408	0.088656	1	n
0.362515	1.42134	0	1.78385	1.95619	0.0922731	1	n
0.454596	1.42134	1	2.10323	3.71487	0.172994	1	n
-0.0668367	0.710669	0	0.643832	0.190784	0.00347416	1	n
0.929875	0	1	1.39481	0.817076	0.036308	1	n
1.1258	0.710669	1	2.96226	1.7248	0.399263	1	o
0.835766	1.42134	1	3.09287	3.34739	0.460957	1	o
0.680957	0.710669	0	1.39163	1.52721	0.0159333	1	o
1.28943	0.710669	1	3.28953	2.42327	0.555166	1	o
1.15503	0.710669	1	3.02074	3.23706	0.426668	1	o
0.962885	0	1	1.92577	3.32871	0.0664136	1	o
0.330931	1.42134	1	2.0832	1.5242	0.0945035	1	o
1.876	0	1	3.75201	2.83036	0.756625	1	o
1.28016	1.42134	1	3.98167	4.58645	0.834465	1	o
0.826857	1.42134	1	3.07505	2.74813	0.452449	1	o
0.33387	0	1	0.66774	1.10045	0.00127419	1	o
1.04798	0.710669	1	2.80662	4.09995	0.329018	1	o
0.876117	0	1	1.75223	0.460277	0.0434521	1	o
0.846002	0.710669	0	1.55667	0.443993	0.025744	1	o
1.29503	1.42134	1	4.01139	4.26147	0.843212	1	o
1.06293	0	1	2.12585	2.37681	0.103443	1	o
0.666633	0	1	1.33327	0.635519	0.0133342	1	o
1.61436	0.710669	1	3.93938	3.70569	0.82149	1	o
1.16858	0	1	2.33716	1.44005	0.156778	1	o
0.424947	0.710669	1	1.56056	2.18784	0.026026	1	o
0.507696	0	1	1.01539	1.39955	0.00467462	1	o
1.40891	0.710669	1	3.52848	1.22881	0.665089	1	o
0.711304	1.42134	0	2.13264	3.32204	0.104921	1	o
0.626016	0.710669	1	1.9627	1.01082	0.0723392	1	o
1.41749	0.710669	1	3.54565	3.68444	0.672585	1	o
1.05172	0	1	2.10344	2.43	0.0986708	1	o
0.721305	0.710669	1	2.15328	2.76905	0.109506	1	o
1.46636	0.710669	1	3.64339	3.03803	0.713871	1	o
0.979968	1.42134	0	2.40131	2.87298	0.176038	1	o
1.13586	0	1	2.27172	1.86086	0.138612	1	o
0.776248	0	0	0.776248	0.0759736	0.00194523	1	o
1.00358	1.42134	1	3.42849	2.3453	0.620205	1	o
1.2189	0	1	2.43781	2.52057	0.187639	1	o
0.595499	1.42134	0	2.01684	2.19994	0.0817471	1	o
1.09024	0	1	2.18048	2.22365	0.115769	1	o
0.803027	0	1	1.60605	-0.0365576	0.029517	1	o
1.90914	0	1	3.81829	3.68268	0.780911	1	o
0.471423	0.710669	0	1.18209	1.83944	0.008235	1	o
1.20456	0.710669	1	3.11979	3.48327	0.473841	1	o
1.32404	0	1	2.64809	3.27277	0.26321	1	o
0.401016	1.42134	1	2.22337	2.12764	0.126151	1	o
1.18073	0.710669	1	3.07213	1.72617	0.451058	1	o
0.280072	0	1	0.560144	-1.22411	0.000824586	1	o
0.915729	0.710669	1	2.54213	2.53684	0.223317	1	o
1.54142	0	1	3.08284	3.56795	0.456166	1	o
1.08971	0.710669	1	2.89009	2.49782	0.366124	1	o
0.83182	0	1	1.66364	2.68634	0.0344851	1	o
1.43161	0	1	2.86322	2.16948	0.354019	1	o
0.823474	0.710669	1	2.35762	1.87319	0.162764	1	o
0.829669	0.710669	1	2.37001	2.08398	0.16646	1	o
1.04497	0.710669	1	2.80062	4.22899	0.326408	1	o
-0.855989	0.710669	0	-0.14532	0.180987	3.21637e-05	1	o
1.1964	0.710669	1	3.10347	1.98771	0.466028	1	o
0.165261	1.42134	1	1.75186	2.0392	0.0434105	1	o
0.556711	0	1	1.11342	0.0820184	0.00655072	1	o
1.03357	0	1	2.06715	2.21547	0.091291	1	o
0.999452	0	1	1.9989	1.4153	0.0785335	1	o
1.08752	0	0	1.08752	0.812869	0.00599936	1	o
0.326238	0.710669	1	1.36314	0.4308	0.0146151	1	o
1.05968	0	1	2.11935	0.112218	0.102042	1	o
1.09477	0	1	2.18954	1.32865	0.117909	1	o
0.460475	0	1	0.920951	2.07428	0.0033368	1	o
0.567821	1.42134	1	2.55698	3.44446	0.228692	1	o
1.11408	0.710669	1	2.93882	2.53845	0.388407	1	o
0.160524	1.42134	1	1.74239	1.96191	0.0423706	1	o
1.46777	0.710669	1	3.6462	3.34599	0.715019	1	o
1.76212	0.710669	1	4.23491	3.36413	0.899169	1	o
1.62909	0	1	3.25819	2.75353	0.540223	1	o
0.420626	0.710669	1	1.55192	1.85053	0.0254034	1	o
0.536128	1.42134	1	2.49359	2.1082	0.20626	1	o
1.25088	0	1	2.50176	2.9913	0.209075	1	o
0.29509	0.710669	0	1.00576	0.465339	0.00451904	1	o
1.37848	0	1	2.75696	3.16537	0.307687	1	o
0.604046	0	1	1.20809	1.20368	0.00896577	1	o
0.694596	0	1	1.38919	-0.509102	0.0158168	1	o
0.923155	0.710669	1	2.55698	3.94892	0.228692	1	o
0.692766	2.13201	1	3.51754	4.66256	0.660277	1	o
1.07279	0.710669	1	2.85625	2.72258	0.350906	1	o
1.78098	0	1	3.56196	4.11164	0.679639	1	o
0.31687	2.84268	0	3.15955	1.96057	0.492917	1	o
1.06197	0.710669	1	2.83461	1.54973	0.341294	1	o
0.783352	0.710669	1	2.27737	2.43366	0.140123	1	o
0.741297	1.42134	0	2.16264	1.66663	0.111632	1	o
0.858769	0	1	1.71754	1.49773	0.0397385	1	o
1.1275	0	1	2.25499	1.38345	0.13421	1	o
1.4517	0.710669	1	3.61407	2.32518	0.701745	1	o
0.357309	0	0	0.357309	0.326263	0.000347871	1	o
1.29436	0.710669	1	3.2994	3.06158	0.559856	1	o
0.952468	1.42134	1	3.32627	1.80523	0.572586	1	o
0.74127	0	1	1.48254	0.453731	0.0208434	1	o
0.457022	0.710669	1	1.62471	1.48804	0.0310574	1	o
1.47736	0	1	2.95472	2.71454	0.395759	1	o
0.955664	0.710669	1	2.622	3.48317	0.253061	1	o
0.807616	0	1	1.61523	1.23677	0.0302665	1	o
1.18609	0	1	2.37218	2.55792	0.167114	1	o
1.41308	0.710669	1	3.53683	4.76042	0.668743	1	o
1.35132	0	1	2.70265	3.48822	0.285087	1	o
0.740918	0.710669	1	2.19251	2.8325	0.118616	1	o
0.364169	0	1	0.728338	-0.249897	0.00161694	1	o
0.77276	0.710669	1	2.25619	1.90269	0.134522	1	o
0.165645	0.710669	0	0.876314	0.2527	0.00283357	1	o
1.33979	0.710669	0	2.05045	1.8685	0.0880367	1	o
0.947807	0.710669	1	2.60628	2.56642	0.247049	1	o
0.64765	0	1	1.2953	2.14392	0.0118474	1	o

[truncated: 11 more sheets: SFigure4, SFigure5, SFigure6, SFigure7, SFigure8, SFigure9, SFigure10, SFigure11, SFigure12, SFigure13, SFigure15]
